# Supplementary material for: Circulating tumor DNA dynamics using patient-customized assays are associated with outcome in neoadjuvantly treated breast cancer
Source: Cold Spring Harb Mol Case Stud. 2019 Apr;5(2):a003772. doi: 10.1101/mcs.a003772 (PMC6549569; doi:10.1101/mcs.a003772)
Supplement: Supplemental Material [file supp_mcs.a003772_Supplemental_Table_S1.xlsx]

## Sheet: All Panel Summary
Sample	WT Reads	"Errors"	Mean Error %	95% CI Upper Error %	95% CI Upper Error Freq	1 error in N Reads	Errors per 100k
BCR480	783314	91	0.011616	0.0143	0.000143	6993.01	14.3
BCR481	4449501	333	0.00748343	0.0083	8.3e-05	12048.2	8.3
BCR486	4101480	123	0.00299883	0.0036	3.6e-05	27777.8	3.6
BCR488	6838242	137	0.0020034	0.0024	2.4e-05	41666.7	2.4
BCR492	886265	25	0.00282075	0.0042	4.2e-05	23809.5	4.2
BCR494	4314709	147	0.00340683	0.004	4e-05	25000	4
BCR495	5106238	144	0.00282	0.0033	3.3e-05	30303	3.3
BCR503	3719593	212	0.00569922	0.0065	6.5e-05	15384.6	6.5
TB39	1686473	51	0.00302397	0.004	4e-05	25000	4
TB52	2574344	54	0.00209758	0.0027	2.7e-05	37037	2.7

## Sheet: BCR480
Chromosome	Position	Ref_Base	Mut_Base	GeneID	#WT	#Mut
1	152975514	G	C	SPRR3	37647	0
1	201752850	A	G	NAV1	5784	0
2	166003415	C	T	SCN3A	33742	1
2	233748064	C	T	NGEF	34922	5
3	27763302	G	A	EOMES	20082	0
5	140866130	G	T	PCDHGC4	35493	0
6	43099839	C	T	PTK7	20395	2
6	149773829	C	T	ZC3H12D	17360	4
6	154567750	G	A	IPCEF1	29787	0
7	1786530	C	T	ELFN1	19968	1
7	106508580	G	A	PIK3CG	19154	0
7	143018821	C	T	CLCN1	22918	1
7	148947541	C	A	ZNF212	29468	39
10	87362269	G	A	GRID1	34442	5
11	85396703	C	T	CCDC89	35424	0
12	31242411	G	A	DDX11	18654	0
12	43847770	G	A	ADAMTS20	32870	1
12	49219537	G	T	CACNB3	22372	1
12	52910540	C	T	KRT5	28306	0
14	24801809	G	A	ADCY4	33565	1
14	105246551	C	T	AKT1	29695	0
15	30019012	G	A	TJP1	36962	0
15	93749514	C	T	AC112693.2	36833	6
17	27033709	G	A	PROCA1	26883	0
17	74236259	G	A	RNF157	8755	0
18	44497362	C	A	PIAS2	8087	16
19	41712450	G	A	CYP2S1	24893	0
20	3732599	C	T	HSPA12B	26509	5
22	43603565	G	A	SCUBE1	19516	1
X	31462724	C	T	DMD	32828	2
							Error %
				Total	783314	91	0.011616

## Sheet: BCR481
Chromosome	Position	Ref_Base	Mut_Base	Design_Target	GeneID	#WT	#Mut
1	95330444	C	G	BCR481	SLC44A3	277976	0
1	154965435	G	C	BCR481	FLAD1	205274	3
1	204408136	G	C	BCR481	PIK3C2B	207090	2
1	216166538	C	A	BCR481	USH2A	142935	88
1	226180694	G	T	BCR481	C1orf55	336340	9
2	179425192	G	T	BCR481	TTN	172135	1
3	114070061	G	C	BCR481	ZBTB20	403281	0
5	43280652	G	C	BCR481	NIM1	221633	0
6	117203545	T	A	BCR481	RFX6	313941	0
7	100678964	A	C	BCR481	MUC17	161044	15
9	79320738	C	A	BCR481	PRUNE2	350263	159
9	140196161	C	T	BCR481	NRARP	339068	24
12	12629884	G	C	BCR481	DUSP16	275625	0
17	7578271	T	C	BCR481	TP53	362464	1
17	71335034	G	T	BCR481	SDK2	241305	9
22	31487710	T	G	BCR481	SMTN	245163	22
X	30322803	G	C	BCR481	NR0B1	193964	0
								Error %
					Total	4449501	333	0.00748343

## Sheet: BCR486
Chromosome	Position	Ref_Base	Mut_Base	Design_Target	GeneID	#WT	#Mut
1	157494285	G	T	BCR486	FCRL5	426864	3
1	228444416	C	T	BCR486	OBSCN	361146	7
2	74425738	T	A	BCR486	MTHFD2	96336	0
2	202136322	A	G	BCR486	CASP8	308036	0
5	95103456	A	G	BCR486	RHOBTB3	152174	1
8	29194273	A	C	BCR486	DUSP4	94700	0
8	98943465	G	A	BCR486	MATN2	281236	9
11	65161973	T	G	BCR486	FRMD8	120136	2
12	122702878	T	C	BCR486	DIABLO	272750	7
14	63841230	T	C	BCR486	PPP2R5E	120661	0
14	77242554	C	T	BCR486	VASH1	241801	24
15	77025665	A	T	BCR486	SCAPER	218124	0
17	7577121	G	A	BCR486	TP53	239367	47
17	33768040	G	A	BCR486	SLFN13	251151	4
17	71189512	C	G	BCR486	COG1	103418	1
18	19154544	C	T	BCR486	ESCO1	207200	14
18	29057302	T	C	BCR486	DSG3	116597	0
19	44097516	G	A	BCR486	IRGQ	242292	4
20	61299857	G	A	BCR486	SLCO4A1	247491	0
								Error %
					Total	4101480	123	0.00299883

## Sheet: BCR488
Chromosome	Position	Ref_Base	Mut_Base	Design_Target	GeneID	#WT	#Mut
1	28939868	C	T	BCR488	TAF12	400645	27
3	54958956	C	T	BCR488	LRTM1	414469	21
5	173090	C	T	BCR488	PLEKHG4B	332211	6
5	149676963	G	C	BCR488	ARSI	299406	0
5	178548720	G	A	BCR488	ADAMTS2	384183	18
6	132939098	G	C	BCR488	TAAR2	348015	0
7	91645545	G	A	BCR488	AKAP9	248631	1
9	71835984	C	T	BCR488	TJP2	285484	12
10	134599061	C	G	BCR488	NKX6-2	246771	0
11	61596007	T	A	BCR488	FADS2	330611	1
12	64823842	A	T	BCR488	XPOT	319945	1
12	96346515	T	C	BCR488	AMDHD1	250629	0
12	129360539	T	C	BCR488	GLT1D1	375052	15
14	55847368	C	T	BCR488	ATG14	383455	27
17	38285616	T	G	BCR488	MSL1	316113	2
17	56386456	G	T	BCR488	BZRAP1	324461	1
17	56676379	C	G	BCR488	TEX14	394227	1
17	56676429	C	T	BCR488	TEX14	418574	4
19	53518671	G	C	BCR488	ERVV-1	376791	0
20	20601197	G	C	BCR488	RALGAPA2	388569	0
								Error %
					Total	6838242	137	0.0020034

## Sheet: BCR492
Chromosome	Position	Ref_Base	Mut_Base	Design_Target	GeneID	#WT	#Mut
2	85628387	G	C	BCR492	CAPG	162722	0
10	37425504	G	T	BCR492	ANKRD30A	59925	0
10	127414256	A	G	BCR492	C10orf137	122030	0
17	7577141	C	A	BCR492	TP53	247226	24
22	43924660	C	G	BCR492	EFCAB6	109817	0
22	43926736	C	G	BCR492	EFCAB6	184545	1
								Error %
					Total	886265	25	0.00282075

## Sheet: BCR494
Chromosome	Position	Ref_Base	Mut_Base	Design_Target	GeneID	#WT	#Mut
1	17420147	C	A	BCR494	PADI2	172244	19
1	177936699	G	C	BCR494	SEC16B	151411	0
2	28615759	C	G	BCR494	FOSL2	30087	43
2	63711800	G	C	BCR494	WDPCP	204762	1
4	42524369	T	C	BCR494	ATP8A1	136159	0
6	38821115	C	G	BCR494	DNAH8	152980	0
7	75211433	T	A	BCR494	HIP1	160652	0
8	144620607	G	T	BCR494	ZC3H3	237547	2
11	61583775	G	C	BCR494	FADS2	159768	0
13	61987310	T	C	BCR494	PCDH20	186094	2
13	73636582	C	G	BCR494	KLF5	214927	0
14	79181186	G	C	BCR494	NRXN3	211028	3
16	230770	G	C	BCR494	HBQ1	167996	0
16	2367261	T	G	BCR494	ABCA3	212181	0
17	7578413	C	T	BCR494	TP53	346739	14
17	29622298	G	T	BCR494	OMG	120619	0
17	61790851	G	T	BCR494	STRADA	175816	4
17	78354625	T	G	BCR494	RNF213	212452	0
19	11567861	G	C	BCR494	ELAVL3	171472	1
19	36018949	T	C	BCR494	SBSN	135945	8
20	52198400	G	T	BCR494	ZNF217	165891	2
20	61484356	C	G	BCR494	TCFL5	313	0
21	34927272	G	C	BCR494	SON	167881	0
X	49099589	G	T	BCR494	CCDC22	196129	5
X	153130951	G	A	BCR494	L1CAM	223616	43
								Error %
					Total	4314709	147	0.00340683

## Sheet: BCR495
Chromosome	Position	Ref_Base	Mut_Base	Design_Target	GeneID	#WT	#Mut
1	205039166	C	T	BCR495	CNTN2	343772	10
4	68606283	G	C	BCR495	GNRHR	478936	1
4	68606341	G	C	BCR495	GNRHR	494830	1
4	164271902	G	C	BCR495	NPY5R	285081	0
5	114611095	G	C	BCR495	CCDC112	295652	1
6	26199793	G	A	BCR495	HIST1H2BF	275204	15
7	5541095	C	T	BCR495	FBXL18	402527	34
11	20177994	G	A	BCR495	DBX1	259099	18
12	117718604	G	C	BCR495	NOS1	381749	0
17	7577550	C	T	BCR495	TP53	334765	13
17	34854330	G	A	BCR495	MYO19	299130	14
18	10689765	G	T	BCR495	FAM38B	342680	4
18	58039394	G	T	BCR495	MC4R	297789	10
20	62421387	C	G	BCR495	ZBTB46	366914	1
X	70389754	G	A	BCR495	NLGN3	248110	22
								Error %
					Total	5106238	144	0.00282

## Sheet: BCR503
Chromosome	Position	Ref_Base	Mut_Base	Design_Target	GeneID	#WT	#Mut
1	11822182	C	G	BCR503	C1orf167	152467	0
3	51451485	T	C	BCR503	VPRBP	134905	0
3	64635427	G	C	BCR503	ADAMTS9	133629	0
4	2757829	A	C	BCR503	TNIP2	165962	74
7	91980283	C	G	BCR503	ANKIB1	113207	0
7	158555823	C	G	BCR503	ESYT2	318090	0
9	96009991	C	T	BCR503	WNK2	400580	3
9	120474686	G	C	BCR503	TLR4	313786	0
11	13732282	G	C	BCR503	FAR1	270208	1
12	32974433	T	G	BCR503	PKP2	158415	0
14	20586061	A	G	BCR503	OR4K17	118769	2
14	23356109	G	T	BCR503	REM2	231107	6
14	50824822	C	G	BCR503	CDKL1	70880	0
16	111968	T	G	BCR503	RHBDF1	359848	23
17	6337317	C	A	BCR503	AIPL1	153780	76
17	7577538	C	T	BCR503	TP53	288687	27
19	5914108	T	G	BCR503	CAPS	158318	0
20	57248745	A	G	BCR503	STX16	176955	0
								Error %
					Total	3719593	212	0.00569922

## Sheet: TB39
Chromosome	Position	Ref_Base	Mut_Base	Design_Target	GeneID	#WT	#Mut	Mutation Classification
1	23346327	T	G	TB39	KDM1A	24128	0	Clonal Met
1	40366736	T	G	TB39	MYCL	36138	2	Clonal Met
1	175048599	T	G	TB39	TNN	49394	3	Clonal Met
1	220267618	T	G	TB39	IARS2	24841	1	Clonal Met
2	32379464	G	C	TB39	SPAST	17527	0	Clonal Met
2	73520491	T	G	TB39	EGR4	51365	0	Clonal Met
2	88422561	A	G	TB39	FABP1	32103	0	Clonal
2	136467742	T	C	TB39	R3HDM1	33031	0	Clonal Met
2	178257649	T	G	TB39	AGPS	18960	0	Clonal Met
2	178415507	C	G	TB39	TTC30B	9026	0	Clonal
2	179417282	G	C	TB39	TTN	52157	0	Clonal Met
2	231729619	T	G	TB39	ITM2C	24773	2	Clonal Met
3	128840343	A	C	TB39	RAB43	20158	0	Clonal Met
3	183888377	A	C	TB39	DVL3	13454	1	Clonal Met
3	185542603	T	G	TB39	IGF2BP2	28112	1	Clonal Met
4	56262559	T	G	TB39	TMEM165	13543	0	Clonal Met
5	76326602	A	C	TB39	AGGF1	26434	0	Clonal Met
5	149546522	A	C	TB39	CDX1	16667	1	Clonal Met
6	74406014	T	G	TB39	CD109	28410	0	Clonal Met
7	44805091	A	C	TB39	ZMIZ2	24354	0	Clonal Met
7	72848810	A	C	TB39	FZD9	21913	0	Clonal Met
7	100205379	G	C	TB39	PCOLCE	26828	0	Clonal
7	150715828	A	C	TB39	ATG9B	17097	0	Clonal Met
8	131370379	G	T	TB39	ASAP1	14072	0	Clonal Primary
9	110250488	A	G	TB39	KLF4	39322	2	Clonal
9	111775694	A	C	TB39	CTNNAL1	21382	0	Clonal Met
10	89685305	T	G	TB39	PTEN	32433	0	Clonal
11	20181642	T	G	TB39	DBX1	46151	1	Clonal Met
11	114278352	A	T	TB39	RBM7	49946	0	Clonal Primary
13	108861526	C	T	TB39	LIG4	23561	2	Clonal
14	51410895	T	G	TB39	PYGL	23992	0	Clonal Met
17	4872466	G	A	TB39	CAMTA2	44553	4	Clonal
17	7193615	C	T	TB39	YBX2	36280	0	Clonal
17	7578275	G	A	TB39	TP53	335620	22	Clonal
17	71334820	T	G	TB39	SDK2	20326	0	Clonal Met
19	9005681	C	T	TB39	MUC16	46641	1	Clonal
19	42752753	A	C	TB39	ERF	29288	0	Clonal Met
19	49224216	T	G	TB39	RASIP1	37162	1	Clonal Met
20	34025542	T	G	TB39	GDF5	33702	0	Clonal Met
20	47361685	C	G	TB39	PREX1	55512	1	Clonal
20	60899589	G	A	TB39	LAMA5	32111	1	Clonal Met
22	50728089	C	T	TB39	PLXNB2	35274	3	Clonal
X	57619409	G	A	TB39	ZXDB	41408	1	Clonal
X	100494025	C	T	TB39	DRP2	51530	0	Clonal
X	117630005	T	G	TB39	DOCK11	25794	1	Clonal Met
								Error %
					Total	1686473	51	0.00302397

[truncated: 1 more sheets: TB52]
