# Supplementary material for: Circulating tumor DNA dynamics using patient-customized assays are associated with outcome in neoadjuvantly treated breast cancer
Source: Cold Spring Harb Mol Case Stud. 2019 Apr;5(2):a003772. doi: 10.1101/mcs.a003772 (PMC6549569; doi:10.1101/mcs.a003772)
Supplement: Supplemental Material [file supp_mcs.a003772_Supplemental_Table_S2.xlsx]

## Sheet: BCR480
BCR480
Treatment Day	Treatment Status	cfDNA concentration Sample 1	cfDNA concentration Sample 2	cfDNA concentration Sample 3	Mean cfDNA concentration ng/ml plasma	Stdev cfDNA concentration ng/ml plasma	Total Depth	Total Mutant Reads	Mean VAF	Mean Mutant Genomes per ml plasma	SEM Mutant Genomes per ml plasma	False Positive	Replicate-1 Depth	Replicate-1 Mutant Reads	Replicate-1 VAF	Replicate-1 Mutant Genomes/ml Plasma	Binomial Probability # Reads By Chance	False Positive	Detection Classificaiton
0	Treatment Start	42.774	49.155	44.56	45.4963	3.29193	25709	0	0	0	n/a	n/a	25709	0	0	0	n/a	n/a	Indeterminate
22	Paclitaxel + AC	63.77	64.515		64.1425	0.526795	38931	1	2.56865e-05	0.549198	n/a	Y	38931	1	2.56865e-05	0.549198	0.974911	Y	Indeterminate
42	Paclitaxel + AC	24.702	27.624		26.163	2.06617	26164	1	3.82205e-05	0.333321	n/a	Y	26164	1	3.82205e-05	0.333321	0.887552	Y	Indeterminate
63	Paclitaxel + AC	35.781	35.7375		35.7592	0.0307591	2708	0	0	0	n/a	n/a	2708	0	0	0	n/a	n/a	Indeterminate
81	Paclitaxel + AC	62.25	56.877		59.5635	3.79928	2927	1	0.000341647	6.78323	n/a	Y	2927	1	0.000341647	6.78323	0.0665854	Y	Indeterminate
105	Paclitaxel + AC	51.189	50.0737		50.6314	0.788601	19069	1	5.24411e-05	0.885056	n/a	Y	19069	1	5.24411e-05	0.885056	0.756196	Y	Indeterminate
277	Follow Up Tamoxifen start	20.3925			20.3925		14615	1	6.84229e-05	0.465104	n/a	Y	14615	1	6.84229e-05	0	0.617813	Y	Indeterminate
347	Follow Up	20.487	25.689	21.1013	22.4258	2.8427	31344	1	3.1904e-05	0.238491	n/a	Y	31344	1	3.1904e-05	0.238491	0.938017	Y	Indeterminate

## Sheet: BCR481
BCR481
Treatment Day	Treatment Status	cfDNA concentration Sample 1	Mean cfDNA concentration ng/ml plasma	Stdev cfDNA concentration ng/ml plasma	Total Depth	Total Mutant Reads	Mean VAF	Mean Mutant Genomes per ml plasma	SEM Mutant Genomes per ml plasma	False Positive	Replicate-1 Depth	Replicate-1 Mutant Reads	Replicate-1 VAF	Replicate-1 Mutant Genomes/ml Plasma	Binomial Probability # Reads By Chance	False Positive	Detection Classificaiton
0	Treatment Start	4.3818	4.3818	n/a	10432	0	0	0	n/a	n/a	10432	0	0	0	0.579324	n/a	Indeterminate
41	AC	14.3511	14.3511	n/a	54137	2	3.69419e-05	0.176719	n/a	Y	54137	2	3.69419e-05	0.176719	0.825687	Y	Indeterminate
69	Paclitaxel	13.6086	13.6086	n/a	58457	1	1.71063e-05	0.0775976	n/a	Y	58457	1	1.71063e-05	0.0775976	0.954283	Y	Indeterminate
83	Paclitaxel	6.75	6.75	n/a	56303	1	1.77607e-05	0.0399616	n/a	Y	56303	1	1.77607e-05	0.0399616	0.947004	Y	Indeterminate
126	Pre-Surgery	5.07	5.07	n/a	33424	3	8.97478e-05	0.151674	n/a	Y	33424	3	8.97478e-05	0.151674	0.302324	Y	Indeterminate

## Sheet: BCR486
BCR486
Treatment Day	Treatment Status	cfDNA concentration Sample 1	cfDNA concentration Sample 2	cfDNA concentration Sample 3	Mean cfDNA concentration ng/ml plasma	Stdev cfDNA concentration ng/ml plasma	Total Depth	Total Mutant Reads	Mean VAF	Mean Mutant Genomes per ml plasma	SEM Mutant Genomes per ml plasma	Mutant Genomes LOD	False Positive	Detection Classificaiton	Safeseq PIK3CA H1047R Depth	Safeseq PIK3CA H1047R Mutant Reads	Safeseq PIK3CA H1047R VAF	Safeseq PIK3CA H1047R Mutant Genome	Detection Classificaiton	Replicate-1 Depth	Replicate-1 Mutant Reads	Replicate-1 VAF	Replicate-1 Mutant Genomes/ml Plasma	Binomial Probability # Reads By Chance	False Positive	Detection Classificaiton	Replicate-2 Depth	Replicate-2 Mutant Reads	Replicate-2 Mean VAF	Replicate-2 Mutant Genomes/ml Plasma	Binomial Probability # Reads By Chance	False Positive	Detection Classificaiton	Replicate-3 Depth	Replicate-3 Mutant Reads	Replicate-3 Mean VAF	Replicate-3 Mutant Genomes/ml Plasma	Binomial Probability # Reads By Chance	False Positive	Detection Classificaiton
-29	Pre-Treatment	5.13	5.33		5.23	0.141421	22115	89	0.0038796	6.76344	0.287457	0.236491	N	Detected	n/a	n/a	n/a	n/a	n/a	1346	5	0.00371471	6.47598	1.93756e-12	N	Detected	20769	84	0.00404449	7.05089	0	N	Detected	n/a	n/a	n/a	n/a	n/a	n/a	n/a
-10	Pre-Treatment	7.59	5.94		6.765	1.16673	4430	2	0.000451467	1.01806		1.01806	N	Detected	n/a	n/a	n/a	n/a	n/a	4430	2	0.000451467	1.01806	0.000208275	N	Detected	n/a	n/a	n/a	n/a	n/a	n/a	n/a	n/a	n/a	n/a	n/a	n/a	n/a	n/a
0	Start of AC	3.18	2.13	2.01	2.44	0.643661	2457	1	0.00158216	1.28683	0.955799	0.662054	N	Detected	130924	361	0.00275732	2.24262	Detected	2457	1	0.000407	0.331027	0.00181034	N	Detected	n/a	n/a	n/a	n/a	n/a	n/a	n/a	n/a	n/a	n/a	n/a	n/a	n/a	n/a
14	AC	25.5	23.28		24.39	1.56978	22341	1	1.73548e-05	0.141094	0.172805	1.09171	Y	Indeterminate	39667	0	0	0	Indeterminate	19207	1	5.20644e-05	0.423283	0.0842506	Y	Indeterminate	3134	0	0	0	n/a	n/a	Indeterminate	n/a	n/a	n/a	n/a	n/a	n/a	n/a
43	AC	28.41	28.08	28.47	28.32	0.21	8727	0	0	0		2.1634	n/a	Indeterminate	n/a	n/a	n/a	n/a	n/a	4822	0	0	0	n/a	n/a	Indeterminate	3905	0	0	0	n/a	n/a	Indeterminate	n/a	n/a	n/a	n/a	n/a	n/a	n/a
70	Taxol	32.76	30.09	16.8	26.55	8.54863	65212	3	2.39659e-05	0.212098	0.181365	0.814267	Y	Indeterminate	70563	0	0	0	Indeterminate	34202	2	5.84761e-05	0.517514	0.0556589	Y	Indeterminate	4263	0	0	0	n/a	n/a	Indeterminate	26747	1	3.73874e-05	0.330878	0.250593	Y	Indeterminate
84	Taxol	26.13	26.04	17.15	23.1067	5.15882	6409	0	8.71688e-05	0.671393	0.822285	0.770929	n/a	Detected	53536	14	0.000261506	2.01418	Detected	3838	0	0	0	n/a	n/a	Indeterminate	2571	0	0	0	n/a	n/a	Indeterminate	n/a	n/a	n/a	n/a	n/a	n/a	n/a
99	Taxol	16.65	17.94	16.6875	17.0925	0.734196	23978	1	2.29463e-05	0.130737	0.130737	0.950455	Y	Indeterminate	n/a	n/a	n/a	n/a	n/a	2188	0	0	0	n/a	n/a	Indeterminate	21790	1	4.58926e-05	0.261473	0.104064	Y	Indeterminate	n/a	n/a	n/a	n/a	n/a	n/a	n/a
118	No Treatment	9.25	9.8		9.525	0.388909	12035	0	0.00118431	3.76019	4.60528	0.791442	N	Detected	19702	70	0.00355294	11.2806	Detected	8826	0	0	0	n/a	n/a	Indeterminate	3209	0	0	0	n/a	n/a	Indeterminate	n/a	n/a	n/a	n/a	n/a	n/a	n/a
152	Follow up	8.25	10.5		9.375	1.59099	45073	5	0.000405965	1.26864	0.937549	0.34666	N	Detected	173830	154	0.000885923	2.76851	Detected	37109	3	8.08429e-05	0.252634	0.0148715	N	Detected	7964	2	0.00025113	0.784782	0.00113344	N	Detected	n/a	n/a	n/a	n/a	n/a	n/a	n/a
252	Follow up	7.8375			7.8375	n/a	1720	0	0	0		1.5189	n/a	Indeterminate	149416	0	0	0	Indeterminate	1720	0	0	0	n/a	n/a	Indeterminate	n/a	n/a	n/a	n/a	n/a	n/a	n/a	n/a	n/a	n/a	n/a	n/a	n/a	n/a
1147	Follow up	8.16	7.977		8.0685	0.129401	23411	0	0	0		0.459528	n/a	Indeterminate	n/a	n/a	n/a	n/a		23411	0	0	0	n/a	n/a	Indeterminate	n/a	n/a	n/a	n/a	n/a	n/a	n/a	n/a	n/a	n/a	n/a	n/a	n/a	n/a
TREATMENT DAYS OF IMPORTANCE
Treatment Date	Treatment Status
187	Radiation Start
227	Radiation stop
141	Date of Surgery

## Sheet: BCR488
BCR488
Treatment Day	Treatment Status	cfDNA concentration Sample 1	Mean cfDNA concentration ng/ml plasma	Stdev cfDNA concentration ng/ml plasma	Total Depth	Total Mutant Reads	Mean VAF	Mean Mutant Genomes per ml plasma	SEM Mutant Genomes per ml plasma	False Positive	Replicate-1 Depth	Replicate-1 Mutant Reads	Replicate-1 VAF	Replicate-1 Mutant Genomes/ml Plasma	Binomial Probability # Reads By Chance	False Positive	Replicate-1 Depth	Replicate-1 Mutant Reads	Replicate-1 VAF	Replicate-1 Mutant Genomes/ml Plasma	Binomial Probability # Reads By Chance	False Positive
-13	Pre treatment	5.85	5.85	NA	6735	1	0.000148456	0.289489	NA	N	6735	1	0.000148456	0.289489	0.0117364	N
14	AMG 386/Paclitaxel	7.23	7.23	NA	10550	0	0	0	NA	NA	10550	0	0	0	NA	NA
56	AMG 386/Paclitaxel	12.39	12.39	NA	8713	1	0.000114758	0.47395	NA	N	8713	1	0.000114758	0.47395	0.0190405	N
77	AMG 386/Paclitaxel	10.5	10.5	NA	54708	2	3.65564e-05	0.127947	0.0972249	Y	35997	2	5.55571e-05	0.19445	0.0570473	Y	18711	0	0	0	NA	NA
93	AC	38.34	38.34	NA	101752	3	2.94826e-05	0.376787	NA	Y	101752	3	2.94826e-05	0.376787	0.230109	Y
126	AC	27.12	27.12	NA	65261	1	1.53229e-05	0.138519	NA	Y	65261	1	1.53229e-05	0.138519	0.464105	Y
167	Pre-Surgery	12.27	12.27	NA	11476	0	0	0	NA	N	11476	0	0	0	NA	N
175	None	11.34	11.34	NA	24922	0	0	0	NA	N	24922	0	0	0	NA	N

## Sheet: BCR492
BCR492
Treatment Day	Treatment Status	cfDNA concentration Sample 1	cfDNA concentration Sample 2	Mean cfDNA concentration ng/ml plasma	Stdev cfDNA concentration ng/ml plasma	Total Depth	Total Mutant Reads	Mean VAF	Mean Mutant Genomes per ml plasma	SEM Mutant Genomes per ml plasma	Mutant Genomes LOD	False Positive	Detection Classificaiton	Replicate-1 Depth	Replicate-1 Mutant Reads	Replicate-1 VAF	Replicate-1 Mutant Genomes/ml Plasma	Binomial Probability # Reads By Chance	False Positive	Detection Classificaiton
0	Pre-Treatment	18.897	10.92	14.9085	5.64059	6253	19	0.00302934	15.0543	NA	0.794739	N	Detected	6253	19	0.00302934	15.0543	0	N	Detected
14	MK2206 + Paclitaxel + Herceptin	9.48		9.48	n/a	2713	2	0.000736648	2.32781	NA	1.16476	N	Detected	2713	2	0.000736648	2.32781	0.000226203	N	Detected
28	Herceptin + Paclitaxel	393.84	388.41	391.125	3.83959	8147	0	0	0	NA	16.0028	n/a	indeterminate	8147	0	0	0	n/a	n/a	indeterminate
63	Herceptin + Paclitaxel	33.42		33.42	n/a	3539	0	0	0	NA	3.14778	n/a	indeterminate	3539	0	0	0	n/a	n/a	indeterminate
77	Herceptin + Paclitaxel	22.98		22.98	n/a	2464	0	0	0	NA	6.21753	n/a	indeterminate	2464	0	0	0	n/a	n/a	indeterminate
112	AC	72.21		72.21	n/a	7571	0	0	0	NA	3.17924	n/a	indeterminate	7571	0	0	0	n/a	n/a	indeterminate
126	AC	58.71		58.71	n/a	9018	0	0	0	NA	4.34021	n/a	indeterminate	9018	0	0	0	n/a	n/a	indeterminate
161	AC	18.69		18.69	n/a	4670	0	0	0	NA	2.66809	n/a	indeterminate	4670	0	0	0	n/a	n/a	indeterminate
197	Pre-Surgery	13.11		13.11	n/a	9266	0	0	0	NA	0.943233	n/a	indeterminate	9266	0	0	0	n/a	n/a	indeterminate
206	Post Treatment	45.87		45.87	n/a	6208	0	0	0	NA	2.46295	n/a	indeterminate	6208	0	0	0	n/a	n/a	indeterminate
364	Post Treatment	26.22		26.22	n/a	3107	0	0	0	NA	2.813	n/a	indeterminate	3107	0	0	0	n/a	n/a	indeterminate

## Sheet: BCR494
BCR494
Treatment Day	Treatment Status	cfDNA concentration Sample 1	cfDNA concentration Sample 2	cfDNA concentration Sample 3	Mean cfDNA concentration ng/ml plasma	Stdev cfDNA concentration ng/ml plasma	Total Depth	Total Mutant Reads	Mean VAF	Mean Mutant Genomes per ml plasma	SEM Mutant Genomes per ml plasma	Mutant Genomes LOD	False Positive	Detection Classificaiton	Replicate-1 Depth	Replicate-1 Mutant Reads	Replicate-1 VAF	Replicate-1 Mutant Genomes/ml Plasma	Binomial Probability # Reads By Chance	False Positive	Detection Classificaiton	Replicate-2 Depth	Replicate-2 Mutant Reads	Replicate-2 Mean VAF	Replicate-2 Mutant Genomes/ml Plasma	Binomial Probability # Reads By Chance	False Positive	Detection Classificaiton
0	Treatment Start	5.682	7.242	n/a	6.462	1.10309	16008	26	0.00162419	3.4985	0.58489	0.403673	N	Detected	6124	12	0.0019595	4.22077	0	N	Detected	9884	14	0.00141643	3.05099	0	N	Detected
20	Taxol + Ganitumab	6.141	6.264	n/a	6.2025	0.0869741	10807	7	0.000647728	1.33918	n/a	0.573934	n/a	Detected	10807	7	0.000647728	1.33918	2.05649e-08	N	Detected	0	0	n/a	n/a	n/a	n/a	n/a
35	Taxol + Ganitumab	6.777	7.641	n/a	7.209	0.61094	31477	22	0.000698923	1.67951	n/a	0.305366	n/a	Detected	31477	22	0.000698923	1.67951	0	N	Detected	0	0	n/a	n/a	n/a	n/a	n/a
77	AC	32.64	32.4	27.219	30.753	3.06289	81259	4	4.92253e-05	0.504609	n/a	0.883065	n/a	indeterminate	81259	4	4.92253e-05	0.504609	0.228409	Y	indeterminate	0	0	n/a	n/a	n/a	n/a	n/a
90	AC-Last Infusion	23.232	25.413	n/a	24.3225	1.5422	78367	1	1.27605e-05	0.103456	n/a	0.724189	n/a	indeterminate	78367	1	1.27605e-05	0.103456	0.820091	Y	indeterminate	0	0	n/a	n/a	n/a	n/a	n/a
169	Post-Treatment Radiation Start	8.223	n/a	n/a	8.223	n/a	37525	0	0	0	n/a	0.365223	n/a	indeterminate	37525	0	0	0	0.7771	n/a	indeterminate	0	0	n/a	n/a	n/a	n/a	n/a
386	Post-Tretment	9.087	n/a	n/a	9.087	n/a	55817	0	0	0	n/a	0.3256	n/a	indeterminate	55817	0	0	0	0.892764	n/a	indeterminate	0	0	n/a	n/a	n/a	n/a	n/a
TREATMENT DAYS OF IMPORTANCE
Treatment Date	Treatment Status
0	Treatment Start-Taxol + Ganitumab (IGF-1R inhibitor)
7	Taxol
14	Taxol + Ganitumab
20	Taxol
28	Taxol + Ganitumab
35	Taxol
42	Taxol + Ganitumab
49	Start of AC
63	AC
77	AC
90	AC-last infusion
133	Surgery
169	Radiation Start
219	Radiation stop, 60.4 Gy
386	Follow up

## Sheet: BCR495
BCR495
Treatment Day	Treatment Status	cfDNA concentration Sample 1	cfDNA concentration Sample 2	Mean cfDNA concentration ng/ml plasma	Stdev cfDNA concentration ng/ml plasma	Total Depth	Total Mutant Reads	Mean VAF	SEM VAF	Mean Mutant Genomes per ml plasma	SEM Mutant Genomes per ml plasma	Mutant Genomes LOD	False Positive	Detection Classificaiton	Replicate-1 Depth	Replicate-1 Mutant Reads	Replicate-1 VAF	Replicate-1 Mutant Genomes/ml Plasma	Binomial Probability # Reads By Chance	False Positive	Detection Classificaiton	Replicate-2 Depth	Replicate-2 Mutant Reads	Replicate-2 Mean VAF	Replicate-2 Mutant Genomes/ml Plasma	Binomial Probability # Reads By Chance	False Positive	Detection Classificaiton
0	Treatment Start	8.178	n/a	8.178	n/a	30372	138	0.452311	n/a	12.386	n/a	0.359015	N	Detected	30372	138	0.454366	12.386	0	N	Detected	0	0	n/a	n/a	n/a	n/a	n/a
23	Pertuzamab + TDM1	22.239	n/a	22.239	n/a	66262	1	0.00150914	0.00225033	0.166817		0.671244	Y	Indeterminate	22219	1	0.00450065	0.333633	0.167432	Y	Indeterminate	44043	0	0	0	0.766236	n/a	Indeterminate
71	Pertuzamab + TDM1	23.3025	n/a	23.3025	n/a	67370	1	0.00148432	0.00121516	0.0943895		0.691777	Y	Indeterminate	26224	0	0	0	0.579119	n/a	Indeterminate	41146	1	0.00243031	0.188779	0.393521	Y	Indeterminate
109	AC	104.73	n/a	104.73	n/a	51970	3	0.00577223	0.00196608	2.40306		3.35867	Y	Indeterminate	11300	1	0.00884956	3.08938	0.0544343	Y	Indeterminate	40670	2	0.00491739	1.71674	0.15269	Y	Indeterminate
127	AC	24.895	n/a	24.895	n/a	64947	1	0.00153969	0.00110278	0.0915143		0.766625	Y	Indeterminate	19608	0	0	0	0.476425	n/a	Indeterminate	45339	1	0.00220556	0.183029	0.4409	Y	Indeterminate
190	Post Surgery/Herceptin	26.373	n/a	26.373	n/a	21342	0	0	n/a	0	n/a	1.23573	n/a	Indeterminate	21342	0	0	0	0.505544	n/a	Indeterminate	0	0	n/a	n/a	n/a	n/a	n/a
319	Post Surgery/Herceptin	8.25	7.5375	7.89375	0.503814	26027	0	0	n/a	0	n/a	0.404388	n/a	Indeterminate	26027	0	0	0	0.576374	n/a	Indeterminate	0	0	n/a	n/a	n/a	n/a	n/a
430	Post Surgery/Herceptin	6.114	2.73	4.422	2.39285	17199	0	0	n/a	0	n/a	0.257108	n/a	Indeterminate	17199	0	0	0	0.433102	n/a	Indeterminate	0	0	n/a	n/a	n/a	n/a	n/a
TREATMENT DAYS OF IMPORTANCE
Treatment Day	Treatment Status
0	Pertuzamab + TDM1
23	Pertuzamab + TDM1
50	Pertuzamab + TDM1
71	Pertuzamab + TDM1
95	AC
109	AC
127	AC
141	AC
162	Herceptin
178	Day of Surgery
190	Herceptin
211	Herceptin
232	Herceptin
253	Herceptin
274	Herceptin
295	Herceptin
319	Herceptin
340	Herceptin
360	Herceptin

## Sheet: BCR503
BCR503
Treatment Day	Treatment Status	cfDNA concentration Sample 1	cfDNA concentration Sample 2	cfDNA concentration Sample 3	Mean cfDNA concentration ng/ml plasma	Stdev cfDNA concentration ng/ml plasma	Total Depth	Total Mutant Reads	Mean VAF	Mean Mutant Genomes per ml plasma	SEM Mutant Genomes per ml plasma	Mutant Genomes LOD	False Positive	Detection Classificaiton	Replicate-1 Depth	Replicate-1 Mutant Reads	Replicate-1 VAF	Replicate-1 Mutant Genomes/ml Plasma	Binomial Probability # Reads By Chance	False Positive	Detection Classificaiton
0	Start of TDM1/Pertuzmab	1.86	3.87	2.865	1.42128	1.005	12669	115	0.907728	8.6688	n/a	0.149581	N	Detected	12669	115	0.907728	8.6688	0	N	Detected
27	TDM1/Pertuzumab	13.35	14.49	13.92	0.806102	0.57	12831	22	0.17146	7.95573	n/a	0.0837661	N	Detected	12831	22	0.17146	7.95573	0	N	Detected
48	TDM1/Pertuzumab	8.91	15.36	12.135	4.56084	3.225	18648	1	0.00536251	0.216913	n/a	0.3261	n/a	Indeterminate	18648	1	0.00536251	0.216913	n/a	n/a	Indeterminate
70	TDM1/Pertuzumab	8.01	15.51	11.76	5.3033	3.75	4361	0	0	0	n/a	0.810716	n/a	Indeterminate	4361	0	0	0	n/a	n/a	Indeterminate
91	AC	13.29	11.55	12.42	1.23037	0.87	8020	1	0.0124688	0.516209	n/a	0.153412	Y	Indeterminate	8020	1	0.0124688	0.516209	0.0967261	Y	Indeterminate
105	AC	60.65	62.6	61.625	1.37886	0.975	7477	0	0	0	n/a	0.184413	n/a	Indeterminate	7477	0	0	0	n/a	n/a	Indeterminate
155	AC	4.26429			4.26429	n/a	16008	1	0.00624688	0.0887949	n/a	0.266385	Y	Indeterminate	16008	1	0.00624688	0.0887949	0.279144	Y	Indeterminate
169	Pre-Surgery	33.06	18.75	25.905	10.1187	7.155	10616	1	0.00941974	0.813395	n/a	0.953155	Y	Indeterminate	10616	1	0.00941974	0.813395	0.152347	Y	Indeterminate
203	Post-Sugery	17.73	9.6	13.665	5.74878	4.065	18726	2	0.0106803	0.486489	n/a	0.409326	Y	Indeterminate	18726	2	0.0106803	0.486489	0.124256	Y	Indeterminate
252	Post-Sugery	2.50385			2.50385	n/a	21958	0	0	0	n/a	0.190048	n/a	Indeterminate	21958	0	0	0	n/a	n/a	Indeterminate
337	Post-Sugery	8.43			8.43	n/a	20891	0	0	0	n/a	0.538031	n/a	Indeterminate	20891	0	0	0	n/a	n/a	Indeterminate
462	Post-Sugery	11.07			11.07	n/a	12791	0	0	0	n/a	1.15394	n/a	Indeterminate	12791	0	0	0	n/a	n/a	Indeterminate
484	Post-Sugery	11.61			11.61	n/a	21867	0	0	0	n/a	0.884895	n/a	Indeterminate	21867	0	0	0	n/a	n/a	Indeterminate
525	Post-Sugery	9.39			9.39	n/a	10814	0	0	0	n/a	0.868319	n/a	Indeterminate	10814	0	0	0	n/a	n/a	Indeterminate
567	Post-Sugery	7.59			7.59	n/a	13741	0	0	0	n/a	0.736482	n/a	Indeterminate	13741	0	0	0	n/a	n/a	Indeterminate

## Sheet: TB39
Mutations Clonal in All Tissues
Treatment Day	Treatment Status	cfDNA Sample 1	cfDNA Sample 2	Mean cfDNA concentration (ng/ml)	Stdev cfDNA concentration	Total Depth	Total Mutant reads	Mean VAF	SEM VAF	Mean mutant Genomes	SEM mutant genomes	Mutant Genomes LOD	Detection Classificaiton	Replicate-1 Depth	Replicate-1 Mutant Reads	Replicate-1 VAF	Replicate-1 Mutant genomes per ml plasma	Binomial Probability # Reads By Chance	Mutant Genomes LOD	False Positive	Detection Classificaiton	Replicate-2 Depth	Replicate-2 Mutant Reads	Replicate-2 VAF	Replicate-2 Mutant genomes per ml plasma	Binomial Probability # Reads By Chance	False Positive	Detection Classificaiton
0	Treatment Start	8.382	6.468	7.425	1.3534	69875	596	0.00853273	4.25906e-05	21.1185	0.105412	0.099	Detected	32302	277	0.00857532	21.2239	0	0.247943	N	Detected	37573	319	0.00849014	21.0131	0	N	Detected
28	Ganetespib (HSP90) + Taxol	83.31	86.58	84.945	2.31224	32583	0	0	0	0	0	1.1326	indeterminate	14548	0	0	0	n/a	3.47605	n/a	Indeterminate	18035	0	0	0	n/a	n/a	Indeterminate
56	Ganetespib (HSP90) + Taxol	14.664	13.335	13.9995	0.939745	40570	1	2.55415e-05	2.55415e-05	0.119189	0.119189	0.18666	indeterminate	20994	0	0	0	n/a	0.575117	n/a	Indeterminate	19576	1	5.1083e-05	0.238379	0.185123	Y	Indeterminate
98	Ganetespib (HSP90) + Taxol (AC Start)	9.324	12.843	11.0835	2.48831	83689	537	0.0063651	0.000413046	23.5159	1.526	0.14778	Detected	47063	319	0.00677815	25.0419	0	0.353165	n/a	Detected	36626	218	0.00595206	21.9899	0	N	Detected
148	AC-last	8.724	8.415	8.5695	0.218496	126835	2283	0.0178277	0.000933933	50.9249	2.66778	0.11426	Detected	51735	874	0.0168938	48.2571	0	0.225214	n/a	Detected	75100	1409	0.0187617	53.5927	0	N	Detected
210	Post Surgery	48.15	60.51	54.33	8.73984	20532	0	0	0	0	0	0.7244	indeterminate	13253	0	0	0	0.411472	3.52815	n/a	Indeterminate	7279	0	0	0	n/a	n/a	Indeterminate
426	Follow Up	9.46875	10.6463	10.0575	0.832618	60694	146	0.00244236	0.000130341	8.18801	0.436968	0.1341	Detected	21767	56	0.0025727	8.62498	0	0.331417	N	Detected	38927	90	0.00231202	7.75105	0	N	Detected
560	Follow Up	33.63	28.65	31.14	3.52139	38625	8686	0.22488	n/a	1167.13	n/a		Detected	38625	8686	0.22488	2334.26	0	1.34369	N	Detected				0
Mutations Clonal in Primary Tumor
Treatment Day	Treatment Status	cfDNA Sample 1	cfDNA Sample 2	Mean cfDNA concentration (ng/ml)	Stdev cfDNA concentration	Total Depth	Total Mutant reads	Mean VAF	SEM VAF	Mean mutant Genomes	SEM mutant genomes		Detection Classificaiton	Replicate-1 Depth	Replicate-1 Mutant Reads	Replicate-1 VAF	Replicate-1 Mutant genomes per ml plasma	Binomial Probability # Reads By Chance		False Positive	Detection Classificaiton	Replicate-2 Depth	Replicate-2 Mutant Reads	Replicate-2 VAF	Replicate-2 Mutant genomes per ml plasma	Binomial Probability # Reads By Chance	False Positive	Detection Classificaiton
0	Treatment Start	8.382	6.468	7.425	1.3534	6017	27	0.00450187	0.000352496	11.1421	0.872427		Detected	2884	14	0.00485437	12.0146	0		N	Detected	3133	13	0.00414938	10.2697	0	N	Detected
28	Ganetespib (HSP90) + Taxol	83.31	86.58	84.945	2.31224	2710	0	0	0	0	0		indeterminate	1247	0	0	0	n/a		n/a	indeterminate	1463	0	0	0	n/a	n/a	Indeterminate
56	Ganetespib (HSP90) + Taxol	14.664	13.335	13.9995	0.939745	2996	0	0	0	0	0		indeterminate	1581	0	0	0	n/a		n/a	indeterminate	1415	0	0	0	n/a	n/a	Indeterminate
98	Ganetespib (HSP90) + Taxol (AC Start)	9.324	12.843	11.0835	2.48831	7584	5	0.000686573	0.000217859	2.53654	0.804881		Detected	4267	2	0.000468713	1.73166	0.000729079		N	Detected	3317	3	0.000904432	3.34142	1.15954e-05	N	Detected
148	AC-last	8.724	8.415	8.5695	0.218496	10846	25	0.00226796	0.000180766	6.47844	0.516357		Detected	4312	9	0.0020872	5.96208	5.44009e-15		N	Detected	6534	16	0.00244873	6.9948	0	N	Detected
210	Post Surgery	48.15	60.51	54.33	8.73984	1752	0	0	0	0	0		indeterminate	1062	0	0	0	n/a		n/a	indeterminate	690	0	0	0	n/a	n/a	Indeterminate
426	Follow Up	9.46875	10.6463	10.0575	0.832618	4585	0	0	0	0	0		indeterminate	1500	0	0	0	n/a		n/a	Indeterminate	3085	0	0	0	n/a	n/a	Indeterminate
560	Follow Up	33.63	28.65	31.14	3.52139	3432	0	0	n/a	0	n/a		indeterminate	3432	0	0	0	n/a		n/a	Indeterminate				0
Mutations Clonal in Metastatic Tumor
Treatment Day	Treatment Status	cfDNA Sample 1	cfDNA Sample 2	Mean cfDNA concentration (ng/ml)	Stdev cfDNA concentration	Total Depth	Total Mutant reads	Mean VAF	SEM VAF	Mean mutant Genomes	SEM mutant genomes		Detection Classificaiton	Replicate-1 Depth	Replicate-1 Mutant Reads	Replicate-1 VAF	Replicate-1 Mutant genomes per ml plasma	Binomial Probability # Reads By Chance		False Positive	Detection Classificaiton	Replicate-2 Depth	Replicate-2 Mutant Reads	Replicate-2 VAF	Replicate-2 Mutant genomes per ml plasma	Binomial Probability # Reads By Chance	False Positive	Detection Classificaiton
0	Treatment Start	8.382	6.468	7.425	1.3534	17361	48	0.00273245	0.000521695	6.76282	1.2912		Detected	8142	18	0.00221076	5.47163	0		N	Detected	9219	30	0.00325415	8.05402	0	N	Detected
28	Ganetespib (HSP90) + Taxol	83.31	86.58	84.945	2.31224	7820	0	0	0	0	0		indeterminate	3327	0	0	0	n/a		n/a	indeterminate	4493	0	0	0	n/a	n/a	Indeterminate
56	Ganetespib (HSP90) + Taxol	14.664	13.335	13.9995	0.939745	9890	0	0	0	0	0		indeterminate	5238	0	0	0	n/a		n/a	indeterminate	4652	0	0	0	n/a	n/a	Indeterminate
98	Ganetespib (HSP90) + Taxol (AC Start)	9.324	12.843	11.0835	2.48831	21173	80	0.00367775	0.000696631	13.5874	2.5737		Detected	12116	53	0.00437438	16.1612	0		N	Detected	9057	27	0.00298112	11.0137	0	N	Detected
148	AC-last	8.724	8.415	8.5695	0.218496	31676	228	0.00723361	0.000221213	20.6628	0.631894		Detected	13280	99	0.00745482	21.2947	0		N	Detected	18396	129	0.00701239	20.0309	0	N	Detected
210	Post Surgery	48.15	60.51	54.33	8.73984	5492	0	0	0	0	0		indeterminate	3233	0	0	0	n/a		n/a	indeterminate	2259	0	0	0	n/a	n/a	Indeterminate
426	Follow Up	9.46875	10.6463	10.0575	0.832618	14054	10	0.000780966	0.000172323	2.61819	0.577713		Detected	4196	4	0.000953289	3.1959	9.63188e-07		N	Detected	9858	6	0.000608643	2.04047	2.08096e-07	N	Detected
560	Follow Up	33.63	28.65	31.14	3.52139	9836	1135	0.115392	n/a	598.887	n/a		Detected	9836	1135	0.115392	1197.77	0		N	Detected				0

## Sheet: TB52
Mutations Clonal in All Tissues															2.7e-05
Treatment Day	Treatment Status	Mean cfDNA concentration (ng/ml)	Stdev cfDNA concentration	Total Depth	Total Mutant reads	Mean VAF	SEM VAF	Mean mutant Genomes	SEM mutant genomes	Mutant Genomes LOD	Detection Classificaiton	Replicate-1 Depth	Replicate-1 Mutant Reads	Replicate-1 VAF	Replicate-1 Mutant genomes per ml plasma	Binomial Probability # Reads By Chance	False Positive	Detection Classificaiton	Replicate-2 Depth	Replicate-2 Mutant Reads	Replicate-2 VAF	Replicate-2 Mutant genomes per ml plasma	Binomial Probability # Reads By Chance	False Positive	Replicate-3 Depth	Replicate-3 Mutant Reads	Replicate-3 VAF	Replicate-3 Mutant genomes per ml plasma	Binomial Probability # Reads By Chance	False Positive	Replicate-4 Depth	Replicate-4 Mutant Reads	Replicate-4 VAF	Replicate-4 Mutant genomes per ml plasma	Binomial Probability # Reads By Chance	False Positive
-21	Pre-Treatment	5.57963	0.895728	20306	83	0.00406793	0.000662165	7.56585	0.580556	0.183185	Detected	11283	43	0.00381104	7.08806	0	N	Detected	6224	30	0.00482005	8.96469	0	Detected	2799	10	0.0035727	6.64478	0	Detected	n/a	n/a	n/a	n/a	n/a	n/a
-10	Pre-Treatment	6.6945	1.36492	26916	49	0.00233265	0.00168148	5.2053	1.76881	0.165812	Detected	4349	18	0.00413888	9.23592	0	N	Detected	10262	21	0.00204638	4.56651	0	Detected	12305	10	0.000812678	1.81349	1.00142e-13	Detected	n/a	n/a	n/a	n/a	n/a	n/a
14	AC	17.7344	1.24325	50555	78	0.0012819	0.00115416	7.57795	2.95436	0.350795	Detected	8635	1	0.000115808	0.684595	0.0232995	N	Detected	7405	18	0.00243079	14.3696	0	Detected	8347	4	0.000479214	2.83287	4.01305e-06	Detected	26168	55	0.0021018	12.4248	0	Detected
43	AC	20.1488	1.02696	38789	71	0.00173503	0.00100768	12.1728	2.51048	0.519447	Detected	6460	2	0.000309598	2.07934	0.000776067	N	Detected	9299	19	0.00204323	13.7229	0	Detected	7842	21	0.00267789	17.9854	0	Detected	15188	29	0.0019094	12.8241	0	Detected
60	Pre-Surgery (day of surgery)	16.4625	n/a	21712	73	0.00341859	0.00149542	18.7595	4.10306	0.505481	Detected	10277	46	0.00447601	24.5621	0	N	Detected	11435	27	0.00236117	12.9569	0	Detected	n/a	n/a	n/a	n/a	n/a	n/a	n/a	n/a	n/a	n/a	n/a	n/a
84	Start of Paclitaxel + Carboplatin	13.4217	2.74809	17766	1	4.20133e-05	7.27691e-05	0.187963	0.153471	0.503646	indeterminate	7934	1	0.00012604	0.563888	0.0199149	N	Detected	6847	0	0	0	n/a	Indeterminant	2985	0	0	0	n/a	Indeterminant	n/a	n/a	n/a	n/a	n/a	n/a
163	End of Paclitaxel + Carboplatin	14.565	0.776359	51119	6	0.000101997	8.95941e-05	0.407778	0.288342	0.3	Detected	17859	3	0.000167983	0.815555	0.00153608	N	Detected	11522	0	0	0	n/a	Indeterminant	21738	3	0.000138007	0.670025	0.00310585	Detected	n/a	n/a	n/a	n/a	n/a	n/a
282	Routine followup	16.9112	1.84803	45183	6657	0.147407	0.00197999	830.945	5.58067	0.374283	Detected	21417	3187	0.148807	838.838	0	N	Detected	23766	3470	0.146007	823.053	0	Detected	n/a	n/a	n/a	n/a	n/a	n/a	n/a	n/a	n/a	n/a	n/a	n/a
Mutations Clonal in Metastasis
Treatment Day	Treatment Status	Mean cfDNA concentration (ng/ml)	Stdev cfDNA concentration	Total Depth	Total Mutant reads	Mean VAF	SEM VAF	Mean mutant Genomes	SEM mutant genomes		Detection Classificaiton	Replicate-1 Depth	Replicate-1 Mutant Reads	Replicate-1 VAF	Replicate-1 Mutant genomes per ml plasma
-21	Pre-Treatment	5.57963	0.895728	2064	0	0	n/a	0	n/a		indeterminate	2064	0	0	0	n/a	n/a	Indeterminant
-10	Pre-Treatment	6.6945	1.36492	9095	1	0.000109951	n/a	0.245355	n/a		Detected	9095	1	0.000109951	0.245355	0.0256393	N	Detected
14	AC	17.7344	1.24325	14454	2	0.00013837	n/a	0.817972	n/a		Detected	14454	2	0.00013837	0.817972	0.00741294	N	Detected
43	AC	20.1488	1.02696	8628	4	0.000463607	n/a	3.11371	n/a		Detected	8628	4	0.000463607	3.11371	4.70608e-06	N	Detected
60	Pre-Surgery (day of surgery)	16.4625	n/a	6569	12	0.00182676	n/a	10.0244	n/a		Detected	6569	12	0.00182676	10.0244	0	N	Detected
84	Start of Paclitaxel + Carboplatin	13.4217	2.74809	2443	0	0	n/a	0	n/a		indeterminate	2443	0	0	0	n/a	n/a	Indeterminant
163	End of Paclitaxel + Carboplatin	14.565	0.776359	11873	0	0	n/a	0	n/a		indeterminate	11873	0	0	0	n/a	n/a	Below LOD
282	Routine followup	16.9112	1.84803	13468	981	0.0728393	n/a	410.601	n/a		Detected	13468	981	0.0728393	410.601	0	N	Detected
			6768.67
			8972
			12638.8
			9697.25
			10856
			5922
			17039.7
			22591.5
			#DIV/0!
			#DIV/0!
			2064
