# Supplementary material for: Circulating tumor DNA dynamics using patient-customized assays are associated with outcome in neoadjuvantly treated breast cancer
Source: Cold Spring Harb Mol Case Stud. 2019 Apr;5(2):a003772. doi: 10.1101/mcs.a003772 (PMC6549569; doi:10.1101/mcs.a003772)
Supplement: Supplemental Material [file supp_mcs.a003772_Supplemental_Table_S3.xlsx]

## Sheet: Sheet1
PatientID	Tissue Type	Capture Bait	Total Reads	Mapped Reads	Mean Coverage	Fraction Reads On-Target
BCR480	Buffy Coat	Agilent V5 human all exon	184228781	176800506	200.6	0.904
BCR480	Primary Breast Tumor	Agilent V5 human all exon	126008194	119216427	134.3	0.893
BCR481	Buffy Coat	Agilent V5 human all exon	142928459	132266205	72.4	0.357
BCR481	Primary Breast Tumor	Agilent V5 human all exon	117836800	106340083	64	0.382
BCR486	Buffy Coat	Agilent V5 human all exon	156952466	155942504	96.3	0.634
BCR486	Primary Breast Tumor	Agilent V5 human all exon	183765763	182786041	117	0.685
BCR488	Buffy Coat	none	1480022125	1269632745	40	N/A
BCR488	Primary Breast Tumor	none	3279449773	2709468710	101	N/A
BCR492	Buffy Coat	IDT Exome Panel	91229180	78260691	86.6	0.941
BCR492	Primary Breast Tumor	IDT Exome Panel	82251868	67956175	72.6	0.933
BCR494	Buffy Coat	Agilent V5 human all exon	125277812	117283232	62.5	0.354
BCR494	Primary Breast Tumor	Agilent V5 human all exon	131028822	121542997	58.5	0.319
BCR495	Buffy Coat	Agilent V5 human all exon	87491958	80744712	36	0.364
BCR495	Primary Breast Tumor	Agilent V5 human all exon	154330871	140235746	61.3	0.351
BCR503	Buffy Coat	Agilent V5 human all exon	185850108	178257583	147.8	0.781
BCR503	Primary Breast Tumor	Agilent V5 human all exon	370905653	354092082	279.7	0.652
TB39	Buffy Coat	Agilent V5 human all exon	137811938	117225968	146.2	0.831
TB39	Primary Breast Tumor	Agilent V5 human all exon	140464010	119849935	152.4	0.807
TB39	Metastatic Tumor	Agilent V5 human all exon	126393369	124025437	243.7	0.924
TB39	cfDNA from Treatment Day 560	Agilent V5 human all exon	98675933	96432899	188.7	0.939
TB52	Buffy Coat	Agilent V5 human all exon	184886074	181095853	195.8	0.938
TB52	Primary Breast Tumor	Agilent V5 human all exon	71989795	62730201	124.8	0.937
TB52	cfDNA from Treatment Day 282	Agilent V5 human all exon	110680005	105887533	107.8	0.88
