# Supplementary material for: Circulating tumor DNA dynamics using patient-customized assays are associated with outcome in neoadjuvantly treated breast cancer
Source: Cold Spring Harb Mol Case Stud. 2019 Apr;5(2):a003772. doi: 10.1101/mcs.a003772 (PMC6549569; doi:10.1101/mcs.a003772)
Supplement: Supplemental Material [file supp_mcs.a003772_Supplemental_Table_S4.xlsx]

## Sheet: Sheet1
STUDY: PRJNA516884
SAMPLE: BCR488_cfDNA_treatment-day_77_rep-1 (SAMN10810775)
EXPERIMENT: BCR488_cfDNA_treatment-day_77_rep-1 (SRX5287954)
RUN: BCR488_cfDNA_treatment-day_77_rep-1.sscs.tagswap.bam (SRR8483334)
SAMPLE: BCR486_cfDNA_treatment-day_84_rep-2 (SAMN10810769)
EXPERIMENT: BCR486_cfDNA_treatment-day_84_rep-2 (SRX5287956)
RUN: BCR486_cfDNA_treatment-day_84_rep-2.sscs.tagswap.bam (SRR8483332)
SAMPLE: BCR488_cfDNA_treatment-day_14_rep-2 (SAMN10810776)
EXPERIMENT: BCR488_cfDNA_treatment-day_14_rep-2 (SRX5287955)
RUN: BCR488_cfDNA_treatment-day_14_rep-2.sscs.tagswap.bam (SRR8483333)
SAMPLE: BCR486_cfDNA_treatment-day_118_rep-2 (SAMN10810770)
EXPERIMENT: BCR486_cfDNA_treatment-day_118_rep-2 (SRX5287957)
RUN: BCR486_cfDNA_treatment-day_118_rep-2.sscs.tagswap.bam (SRR8483331)
SAMPLE: BCR486_cfDNA_treatment-day_43_rep-2 (SAMN10810767)
EXPERIMENT: BCR486_cfDNA_treatment-day_43_rep-2 (SRX5287958)
RUN: BCR486_cfDNA_treatment-day_43_rep-2.sscs.tagswap.bam (SRR8483330)
SAMPLE: BCR486_cfDNA_treatment-day_1147_rep-1 (SAMN10810768)
EXPERIMENT: BCR486_cfDNA_treatment-day_1147_rep-1 (SRX5287959)
RUN: BCR486_cfDNA_treatment-day_1147_rep-1.sscs.tagswap.bam (SRR8483329)
SAMPLE: BCR488_cfDNA_treatment-day_14_rep-1 (SAMN10810773)
EXPERIMENT: BCR488_cfDNA_treatment-day_14_rep-1 (SRX5287960)
RUN: BCR488_cfDNA_treatment-day_14_rep-1.sscs.tagswap.bam (SRR8483328)
SAMPLE: BCR488_cfDNA_treatment-day_175_rep-1 (SAMN10810774)
EXPERIMENT: BCR488_cfDNA_treatment-day_175_rep-1 (SRX5287961)
RUN: BCR488_cfDNA_treatment-day_175_rep-1.sscs.tagswap.bam (SRR8483327)
SAMPLE: BCR486_cfDNA_treatment-day_99_rep-2 (SAMN10810771)
EXPERIMENT: BCR486_cfDNA_treatment-day_99_rep-2 (SRX5287962)
RUN: BCR486_cfDNA_treatment-day_99_rep-2.sscs.tagswap.bam (SRR8483326)
SAMPLE: BCR486_cfDNA_treatment-day_152_rep-2 (SAMN10810772)
EXPERIMENT: BCR486_cfDNA_treatment-day_152_rep-2 (SRX5287963)
RUN: BCR486_cfDNA_treatment-day_152_rep-2.sscs.tagswap.bam (SRR8483325)
SAMPLE: BCR486_Buffy (SAMN10810721)
EXPERIMENT: BCR486_Buffy (SRX5287964)
RUN: BCR486_Buffy.bam (SRR8483324)
SAMPLE: BCR486_Tumor (SAMN10810722)
EXPERIMENT: BCR486_Tumor (SRX5287965)
RUN: BCR486_Tumor.bam (SRR8483323)
SAMPLE: BCR488_Buffy_WGS (SAMN10810723)
EXPERIMENT: BCR488_Buffy_WGS (SRX5287966)
RUN: BCR488_Buffy_WGS.bam (SRR8483322)
SAMPLE: BCR488_Tumor_WGS (SAMN10810724)
EXPERIMENT: BCR488_Tumor_WGS (SRX5287967)
RUN: BCR488_Tumor_WGS.bam (SRR8483321)
SAMPLE: BCR480_Buffy (SAMN10810717)
EXPERIMENT: BCR480_Buffy (SRX5287968)
RUN: BCR480_Buffy.bam (SRR8483320)
SAMPLE: BCR480_Tumor (SAMN10810718)
EXPERIMENT: BCR480_Tumor (SRX5287969)
RUN: BCR480_Tumor.bam (SRR8483319)
SAMPLE: BCR481_Buffy (SAMN10810719)
EXPERIMENT: BCR481_Buffy (SRX5287970)
RUN: BCR481_Buffy.bam (SRR8483318)
SAMPLE: BCR481_Tumor (SAMN10810720)
EXPERIMENT: BCR481_Tumor (SRX5287971)
RUN: BCR481_Tumor.bam (SRR8483317)
SAMPLE: BCR492_Buffy (SAMN10810725)
EXPERIMENT: BCR492_Buffy (SRX5287972)
RUN: BCR492_Buffy.bam (SRR8483316)
SAMPLE: BCR492_Tumor (SAMN10810726)
EXPERIMENT: BCR492_Tumor (SRX5287973)
RUN: BCR492_Tumor.bam (SRR8483315)
SAMPLE: BCR492_cfDNA_treatment-day_0_rep-1 (SAMN10810784)
EXPERIMENT: BCR492_cfDNA_treatment-day_0_rep-1 (SRX5287974)
RUN: BCR492_cfDNA_treatment-day_0_rep-1.sscs.tagswap.bam (SRR8483314)
SAMPLE: BCR492_cfDNA_treatment-day_364_rep-1 (SAMN10810783)
EXPERIMENT: BCR492_cfDNA_treatment-day_364_rep-1 (SRX5287975)
RUN: BCR492_cfDNA_treatment-day_364_rep-1.sscs.tagswap.bam (SRR8483313)
SAMPLE: BCR492_cfDNA_treatment-day_206_rep-1 (SAMN10810782)
EXPERIMENT: BCR492_cfDNA_treatment-day_206_rep-1 (SRX5287976)
RUN: BCR492_cfDNA_treatment-day_206_rep-1.sscs.tagswap.bam (SRR8483312)
SAMPLE: BCR488_cfDNA_treatment-day_167_rep-1 (SAMN10810781)
EXPERIMENT: BCR488_cfDNA_treatment-day_167_rep-1 (SRX5287977)
RUN: BCR488_cfDNA_treatment-day_167_rep-1.sscs.tagswap.bam (SRR8483311)
SAMPLE: BCR488_cfDNA_treatment-day_126_rep-1 (SAMN10810780)
EXPERIMENT: BCR488_cfDNA_treatment-day_126_rep-1 (SRX5287978)
RUN: BCR488_cfDNA_treatment-day_126_rep-1.sscs.tagswap.bam (SRR8483310)
SAMPLE: BCR488_cfDNA_treatment-day_77_rep-2 (SAMN10810779)
EXPERIMENT: BCR488_cfDNA_treatment-day_77_rep-2 (SRX5287979)
RUN: BCR488_cfDNA_treatment-day_77_rep-2.sscs.tagswap.bam (SRR8483309)
SAMPLE: BCR488_cfDNA_treatment-day_93_rep-1 (SAMN10810778)
EXPERIMENT: BCR488_cfDNA_treatment-day_93_rep-1 (SRX5287980)
RUN: BCR488_cfDNA_treatment-day_93_rep-1.sscs.tagswap.bam (SRR8483308)
SAMPLE: BCR488_cfDNA_treatment-day_56_rep-1 (SAMN10810777)
EXPERIMENT: BCR488_cfDNA_treatment-day_56_rep-1 (SRX5287981)
RUN: BCR488_cfDNA_treatment-day_56_rep-1.sscs.tagswap.bam (SRR8483307)
SAMPLE: BCR492_cfDNA_treatment-day_14_rep-1 (SAMN10810785)
EXPERIMENT: BCR492_cfDNA_treatment-day_14_rep-1 (SRX5287983)
RUN: BCR492_cfDNA_treatment-day_14_rep-1.sscs.tagswap.bam (SRR8483305)
SAMPLE: BCR492_cfDNA_treatment-day_28_rep-1 (SAMN10810786)
EXPERIMENT: BCR492_cfDNA_treatment-day_28_rep-1 (SRX5287982)
RUN: BCR492_cfDNA_treatment-day_28_rep-1.sscs.tagswap.bam (SRR8483306)
SAMPLE: BCR503_cfDNA_treatment-day_567_rep-1 (SAMN10810826)
EXPERIMENT: BCR503_cfDNA_treatment-day_567_rep-1 (SRX5287984)
RUN: BCR503_cfDNA_treatment-day_567_rep-1.sscs.tagswap.bam (SRR8483304)
SAMPLE: BCR503_cfDNA_treatment-day_203_rep-1 (SAMN10810825)
EXPERIMENT: BCR503_cfDNA_treatment-day_203_rep-1 (SRX5287985)
RUN: BCR503_cfDNA_treatment-day_203_rep-1.sscs.tagswap.bam (SRR8483303)
SAMPLE: BCR503_cfDNA_treatment-day_169_rep-1 (SAMN10810824)
EXPERIMENT: BCR503_cfDNA_treatment-day_169_rep-1 (SRX5287986)
RUN: BCR503_cfDNA_treatment-day_169_rep-1.sscs.tagswap.bam (SRR8483302)
SAMPLE: BCR503_cfDNA_treatment-day_525_rep-1 (SAMN10810823)
EXPERIMENT: BCR503_cfDNA_treatment-day_525_rep-1 (SRX5287987)
RUN: BCR503_cfDNA_treatment-day_525_rep-1.sscs.tagswap.bam (SRR8483301)
SAMPLE: BCR503_cfDNA_treatment-day_155_rep-1 (SAMN10810822)
EXPERIMENT: BCR503_cfDNA_treatment-day_155_rep-1 (SRX5287988)
RUN: BCR503_cfDNA_treatment-day_155_rep-1.sscs.tagswap.bam (SRR8483300)
SAMPLE: BCR503_cfDNA_treatment-day_105_rep-1 (SAMN10810821)
EXPERIMENT: BCR503_cfDNA_treatment-day_105_rep-1 (SRX5287989)
RUN: BCR503_cfDNA_treatment-day_105_rep-1.sscs.tagswap.bam (SRR8483299)
SAMPLE: BCR503_cfDNA_treatment-day_462_rep-1 (SAMN10810819)
EXPERIMENT: BCR503_cfDNA_treatment-day_462_rep-1 (SRX5287991)
RUN: BCR503_cfDNA_treatment-day_462_rep-1.sscs.tagswap.bam (SRR8483297)
SAMPLE: BCR503_cfDNA_treatment-day_484_rep-1 (SAMN10810820)
EXPERIMENT: BCR503_cfDNA_treatment-day_484_rep-1 (SRX5287990)
RUN: BCR503_cfDNA_treatment-day_484_rep-1.sscs.tagswap.bam (SRR8483298)
SAMPLE: BCR503_cfDNA_treatment-day_91_rep-1 (SAMN10810818)
EXPERIMENT: BCR503_cfDNA_treatment-day_91_rep-1 (SRX5287992)
RUN: BCR503_cfDNA_treatment-day_91_rep-1.sscs.tagswap.bam (SRR8483296)
SAMPLE: BCR503_cfDNA_treatment-day_48_rep-1 (SAMN10810817)
EXPERIMENT: BCR503_cfDNA_treatment-day_48_rep-1 (SRX5287993)
RUN: BCR503_cfDNA_treatment-day_48_rep-1.sscs.tagswap.bam (SRR8483295)
SAMPLE: BCR492_cfDNA_treatment-day_63_rep-1 (SAMN10810787)
EXPERIMENT: BCR492_cfDNA_treatment-day_63_rep-1 (SRX5287994)
RUN: BCR492_cfDNA_treatment-day_63_rep-1.sscs.tagswap.bam (SRR8483294)
SAMPLE: BCR492_cfDNA_treatment-day_77_rep-1 (SAMN10810788)
EXPERIMENT: BCR492_cfDNA_treatment-day_77_rep-1 (SRX5287995)
RUN: BCR492_cfDNA_treatment-day_77_rep-1.sscs.tagswap.bam (SRR8483293)
SAMPLE: BCR492_cfDNA_treatment-day_126_rep-1 (SAMN10810789)
EXPERIMENT: BCR492_cfDNA_treatment-day_126_rep-1 (SRX5287996)
RUN: BCR492_cfDNA_treatment-day_126_rep-1.sscs.tagswap.bam (SRR8483292)
SAMPLE: BCR492_cfDNA_treatment-day_112_rep-1 (SAMN10810790)
EXPERIMENT: BCR492_cfDNA_treatment-day_112_rep-1 (SRX5287997)
RUN: BCR492_cfDNA_treatment-day_112_rep-1.sscs.tagswap.bam (SRR8483291)
SAMPLE: BCR492_cfDNA_treatment-day_161_rep-1 (SAMN10810791)
EXPERIMENT: BCR492_cfDNA_treatment-day_161_rep-1 (SRX5287998)
RUN: BCR492_cfDNA_treatment-day_161_rep-1.sscs.tagswap.bam (SRR8483290)
SAMPLE: BCR492_cfDNA_treatment-day_197_rep-1 (SAMN10810792)
EXPERIMENT: BCR492_cfDNA_treatment-day_197_rep-1 (SRX5287999)
RUN: BCR492_cfDNA_treatment-day_197_rep-1.sscs.tagswap.bam (SRR8483289)
SAMPLE: BCR494_cfDNA_treatment-day_169_rep-1 (SAMN10810794)
EXPERIMENT: BCR494_cfDNA_treatment-day_169_rep-1 (SRX5288001)
RUN: BCR494_cfDNA_treatment-day_169_rep-1.sscs.tagswap.bam (SRR8483287)
SAMPLE: BCR494_cfDNA_treatment-day_0_rep-1 (SAMN10810793)
EXPERIMENT: BCR494_cfDNA_treatment-day_0_rep-1 (SRX5288000)
RUN: BCR494_cfDNA_treatment-day_0_rep-1.sscs.tagswap.bam (SRR8483288)
SAMPLE: BCR494_cfDNA_treatment-day_0_rep-2 (SAMN10810795)
EXPERIMENT: BCR494_cfDNA_treatment-day_0_rep-2 (SRX5288002)
RUN: BCR494_cfDNA_treatment-day_0_rep-2.sscs.tagswap.bam (SRR8483286)
SAMPLE: BCR494_cfDNA_treatment-day_20_rep-1 (SAMN10810796)
EXPERIMENT: BCR494_cfDNA_treatment-day_20_rep-1 (SRX5288003)
RUN: BCR494_cfDNA_treatment-day_20_rep-1.sscs.tagswap.bam (SRR8483285)
SAMPLE: BCR495_cfDNA_treatment-day_127_rep-1 (SAMN10810806)
EXPERIMENT: BCR495_cfDNA_treatment-day_127_rep-1 (SRX5288004)
RUN: BCR495_cfDNA_treatment-day_127_rep-1.sscs.tagswap.bam (SRR8483284)
SAMPLE: BCR495_cfDNA_treatment-day_109_rep-1 (SAMN10810805)
EXPERIMENT: BCR495_cfDNA_treatment-day_109_rep-1 (SRX5288005)
RUN: BCR495_cfDNA_treatment-day_109_rep-1.sscs.tagswap.bam (SRR8483283)
SAMPLE: BCR495_cfDNA_treatment-day_23_rep-1 (SAMN10810802)
EXPERIMENT: BCR495_cfDNA_treatment-day_23_rep-1 (SRX5288006)
RUN: BCR495_cfDNA_treatment-day_23_rep-1.sscs.tagswap.bam (SRR8483282)
SAMPLE: BCR495_cfDNA_treatment-day_71_rep-1 (SAMN10810804)
EXPERIMENT: BCR495_cfDNA_treatment-day_71_rep-1 (SRX5288008)
RUN: BCR495_cfDNA_treatment-day_71_rep-1.sscs.tagswap.bam (SRR8483280)
SAMPLE: BCR495_cfDNA_treatment-day_190_rep-1 (SAMN10810801)
EXPERIMENT: BCR495_cfDNA_treatment-day_190_rep-1 (SRX5288007)
RUN: BCR495_cfDNA_treatment-day_190_rep-1.sscs.tagswap.bam (SRR8483281)
SAMPLE: BCR495_cfDNA_treatment-day_0_rep-1 (SAMN10810803)
EXPERIMENT: BCR495_cfDNA_treatment-day_0_rep-1 (SRX5288009)
RUN: BCR495_cfDNA_treatment-day_0_rep-1.sscs.tagswap.bam (SRR8483279)
SAMPLE: BCR494_cfDNA_treatment-day_35_rep-1 (SAMN10810798)
EXPERIMENT: BCR494_cfDNA_treatment-day_35_rep-1 (SRX5288010)
RUN: BCR494_cfDNA_treatment-day_35_rep-1.sscs.tagswap.bam (SRR8483278)
SAMPLE: BCR494_cfDNA_treatment-day_386_rep-1 (SAMN10810797)
EXPERIMENT: BCR494_cfDNA_treatment-day_386_rep-1 (SRX5288011)
RUN: BCR494_cfDNA_treatment-day_386_rep-1.sscs.tagswap.bam (SRR8483277)
SAMPLE: BCR494_cfDNA_treatment-day_90_rep-1 (SAMN10810800)
EXPERIMENT: BCR494_cfDNA_treatment-day_90_rep-1 (SRX5288012)
RUN: BCR494_cfDNA_treatment-day_90_rep-1.sscs.tagswap.bam (SRR8483276)
SAMPLE: BCR494_cfDNA_treatment-day_77_rep-1 (SAMN10810799)
EXPERIMENT: BCR494_cfDNA_treatment-day_77_rep-1 (SRX5288013)
RUN: BCR494_cfDNA_treatment-day_77_rep-1.sscs.tagswap.bam (SRR8483275)
SAMPLE: TB39_Primary (SAMN10810734)
EXPERIMENT: TB39_Primary (SRX5288015)
RUN: TB39_Primary.bam (SRR8483273)
SAMPLE: TB39_Buffy (SAMN10810733)
EXPERIMENT: TB39_Buffy (SRX5288014)
RUN: TB39_Buffy.bam (SRR8483274)
SAMPLE: BCR503_Buffy (SAMN10810731)
EXPERIMENT: BCR503_Buffy (SRX5288016)
RUN: BCR503_Buffy.bam (SRR8483272)
SAMPLE: BCR503_Tumor (SAMN10810732)
EXPERIMENT: BCR503_Tumor (SRX5288017)
RUN: BCR503_Tumor.bam (SRR8483271)
SAMPLE: BCR495_Buffy (SAMN10810729)
EXPERIMENT: BCR495_Buffy (SRX5288018)
RUN: BCR495_Buffy.bam (SRR8483270)
SAMPLE: BCR495_Tumor (SAMN10810730)
EXPERIMENT: BCR495_Tumor (SRX5288019)
RUN: BCR495_Tumor.bam (SRR8483269)
SAMPLE: BCR494_Buffy (SAMN10810727)
EXPERIMENT: BCR494_Buffy (SRX5288020)
RUN: BCR494_Buffy.bam (SRR8483268)
SAMPLE: BCR494_Tumor (SAMN10810728)
EXPERIMENT: BCR494_Tumor (SRX5288021)
RUN: BCR494_Tumor.bam (SRR8483267)
SAMPLE: TB39_MET (SAMN10810735)
EXPERIMENT: TB39_MET (SRX5288022)
RUN: TB39_MET.bam (SRR8483266)
SAMPLE: TB39_cfDNA_treatment-day_560 (SAMN10810736)
EXPERIMENT: TB39_cfDNA_treatment-day_560 (SRX5288023)
RUN: TB39_cfDNA_treatment-day_560.bam (SRR8483265)
SAMPLE: BCR503_cfDNA_treatment-day_0_rep-1 (SAMN10810815)
EXPERIMENT: BCR503_cfDNA_treatment-day_0_rep-1 (SRX5288024)
RUN: BCR503_cfDNA_treatment-day_0_rep-1.sscs.tagswap.bam (SRR8483264)
SAMPLE: BCR503_cfDNA_treatment-day_70_rep-1 (SAMN10810816)
EXPERIMENT: BCR503_cfDNA_treatment-day_70_rep-1 (SRX5288025)
RUN: BCR503_cfDNA_treatment-day_70_rep-1.sscs.tagswap.bam (SRR8483263)
SAMPLE: BCR503_cfDNA_treatment-day_27_rep-1 (SAMN10810813)
EXPERIMENT: BCR503_cfDNA_treatment-day_27_rep-1 (SRX5288026)
RUN: BCR503_cfDNA_treatment-day_27_rep-1.sscs.tagswap.bam (SRR8483262)
SAMPLE: BCR503_cfDNA_treatment-day_337_rep-1 (SAMN10810814)
EXPERIMENT: BCR503_cfDNA_treatment-day_337_rep-1 (SRX5288027)
RUN: BCR503_cfDNA_treatment-day_337_rep-1.sscs.tagswap.bam (SRR8483261)
SAMPLE: BCR495_cfDNA_treatment-day_109_rep-2 (SAMN10810811)
EXPERIMENT: BCR495_cfDNA_treatment-day_109_rep-2 (SRX5288028)
RUN: BCR495_cfDNA_treatment-day_109_rep-2.sscs.tagswap.bam (SRR8483260)
SAMPLE: BCR495_cfDNA_treatment-day_127_rep-2 (SAMN10810812)
EXPERIMENT: BCR495_cfDNA_treatment-day_127_rep-2 (SRX5288029)
RUN: BCR495_cfDNA_treatment-day_127_rep-2.sscs.tagswap.bam (SRR8483259)
SAMPLE: BCR495_cfDNA_treatment-day_23_rep-2 (SAMN10810809)
EXPERIMENT: BCR495_cfDNA_treatment-day_23_rep-2 (SRX5288030)
RUN: BCR495_cfDNA_treatment-day_23_rep-2.sscs.tagswap.bam (SRR8483258)
SAMPLE: BCR495_cfDNA_treatment-day_71_rep-2 (SAMN10810810)
EXPERIMENT: BCR495_cfDNA_treatment-day_71_rep-2 (SRX5288031)
RUN: BCR495_cfDNA_treatment-day_71_rep-2.sscs.tagswap.bam (SRR8483257)
SAMPLE: BCR495_cfDNA_treatment-day_319_rep-1 (SAMN10810807)
EXPERIMENT: BCR495_cfDNA_treatment-day_319_rep-1 (SRX5288032)
RUN: BCR495_cfDNA_treatment-day_319_rep-1.sscs.tagswap.bam (SRR8483256)
SAMPLE: BCR495_cfDNA_treatment-day_430_rep-1 (SAMN10810808)
EXPERIMENT: BCR495_cfDNA_treatment-day_430_rep-1 (SRX5288033)
RUN: BCR495_cfDNA_treatment-day_430_rep-1.sscs.tagswap.bam (SRR8483255)
SAMPLE: TB52_cfDNA_treatment-day_21_rep-2 (SAMN10810853)
EXPERIMENT: TB52_cfDNA_treatment-day_21_rep-2 (SRX5288034)
RUN: TB52_cfDNA_treatment-day_21_rep-2.sscs.tagswap.bam (SRR8483254)
SAMPLE: TB52_cfDNA_treatment-day_10_rep-2 (SAMN10810854)
EXPERIMENT: TB52_cfDNA_treatment-day_10_rep-2 (SRX5288035)
RUN: TB52_cfDNA_treatment-day_10_rep-2.sscs.tagswap.bam (SRR8483253)
SAMPLE: TB52_cfDNA_treatment-day_163_rep-1 (SAMN10810851)
EXPERIMENT: TB52_cfDNA_treatment-day_163_rep-1 (SRX5288036)
RUN: TB52_cfDNA_treatment-day_163_rep-1.sscs.tagswap.bam (SRR8483252)
SAMPLE: TB52_cfDNA_treatment-day_282_rep-1 (SAMN10810852)
EXPERIMENT: TB52_cfDNA_treatment-day_282_rep-1 (SRX5288037)
RUN: TB52_cfDNA_treatment-day_282_rep-1.sscs.tagswap.bam (SRR8483251)
SAMPLE: TB52_cfDNA_treatment-day_43_rep-3 (SAMN10810849)
EXPERIMENT: TB52_cfDNA_treatment-day_43_rep-3 (SRX5288038)
RUN: TB52_cfDNA_treatment-day_43_rep-3.sscs.tagswap.bam (SRR8483250)
SAMPLE: TB52_cfDNA_treatment-day_84_rep-1 (SAMN10810850)
EXPERIMENT: TB52_cfDNA_treatment-day_84_rep-1 (SRX5288039)
RUN: TB52_cfDNA_treatment-day_84_rep-1.sscs.tagswap.bam (SRR8483249)
SAMPLE: TB52_cfDNA_treatment-day_43_rep-1 (SAMN10810847)
EXPERIMENT: TB52_cfDNA_treatment-day_43_rep-1 (SRX5288040)
RUN: TB52_cfDNA_treatment-day_43_rep-1.sscs.tagswap.bam (SRR8483248)
SAMPLE: TB52_cfDNA_treatment-day_43_rep-2 (SAMN10810848)
EXPERIMENT: TB52_cfDNA_treatment-day_43_rep-2 (SRX5288041)
RUN: TB52_cfDNA_treatment-day_43_rep-2.sscs.tagswap.bam (SRR8483247)
SAMPLE: TB52_cfDNA_treatment-day_14_rep-4 (SAMN10810855)
EXPERIMENT: TB52_cfDNA_treatment-day_14_rep-4 (SRX5288042)
RUN: TB52_cfDNA_treatment-day_14_rep-4.sscs.tagswap.bam (SRR8483246)
SAMPLE: TB52_cfDNA_treatment-day_43_rep-4 (SAMN10810856)
EXPERIMENT: TB52_cfDNA_treatment-day_43_rep-4 (SRX5288043)
RUN: TB52_cfDNA_treatment-day_43_rep-4.sscs.tagswap.bam (SRR8483245)
SAMPLE: BCR480_cfDNA_treatment-day-277_rep-1 (SAMN10810740)
EXPERIMENT: BCR480_cfDNA_treatment-day-277_rep-1 (SRX5288044)
RUN: BCR480_cfDNA_treatment-day-277_rep-1.sscs.tagswap.bam (SRR8483244)
SAMPLE: TB52_cfDNA_treatment-day_282 (SAMN10810739)
EXPERIMENT: TB52_cfDNA_treatment-day_282 (SRX5288045)
RUN: TB52_cfDNA_treatment-day_282.bam (SRR8483243)
SAMPLE: TB52_Tumor (SAMN10810738)
EXPERIMENT: TB52_Tumor (SRX5288046)
RUN: TB52_Tumor.bam (SRR8483242)
SAMPLE: TB52_Buffy (SAMN10810737)
EXPERIMENT: TB52_Buffy (SRX5288047)
RUN: TB52_Buffy.bam (SRR8483241)
SAMPLE: BCR480_cfDNA_treatment-day-42_rep-1 (SAMN10810744)
EXPERIMENT: BCR480_cfDNA_treatment-day-42_rep-1 (SRX5288048)
RUN: BCR480_cfDNA_treatment-day-42_rep-1.sscs.tagswap.bam (SRR8483240)
SAMPLE: BCR480_cfDNA_treatment-day-22_rep-1 (SAMN10810743)
EXPERIMENT: BCR480_cfDNA_treatment-day-22_rep-1 (SRX5288049)
RUN: BCR480_cfDNA_treatment-day-22_rep-1.sscs.tagswap.bam (SRR8483239)
SAMPLE: BCR480_cfDNA_treatment-day-0_rep-1 (SAMN10810742)
EXPERIMENT: BCR480_cfDNA_treatment-day-0_rep-1 (SRX5288050)
RUN: BCR480_cfDNA_treatment-day-0_rep-1.sscs.tagswap.bam (SRR8483238)
SAMPLE: BCR480_cfDNA_treatment-day-105_rep-1 (SAMN10810746)
EXPERIMENT: BCR480_cfDNA_treatment-day-105_rep-1 (SRX5288052)
RUN: BCR480_cfDNA_treatment-day-105_rep-1.sscs.tagswap.bam (SRR8483236)
SAMPLE: BCR480_cfDNA_treatment-day-347_rep-1 (SAMN10810741)
EXPERIMENT: BCR480_cfDNA_treatment-day-347_rep-1 (SRX5288051)
RUN: BCR480_cfDNA_treatment-day-347_rep-1.sscs.tagswap.bam (SRR8483237)
SAMPLE: BCR480_cfDNA_treatment-day-63_rep-1 (SAMN10810745)
EXPERIMENT: BCR480_cfDNA_treatment-day-63_rep-1 (SRX5288053)
RUN: BCR480_cfDNA_treatment-day-63_rep-1.sscs.tagswap.bam (SRR8483235)
SAMPLE: TB52_cfDNA_treatment-day_282_rep-2 (SAMN10810860)
EXPERIMENT: TB52_cfDNA_treatment-day_282_rep-2 (SRX5288054)
RUN: TB52_cfDNA_treatment-day_282_rep-2.sscs.tagswap.bam (SRR8483234)
SAMPLE: TB52_cfDNA_treatment-day_163_rep-3 (SAMN10810859)
EXPERIMENT: TB52_cfDNA_treatment-day_163_rep-3 (SRX5288055)
RUN: TB52_cfDNA_treatment-day_163_rep-3.sscs.tagswap.bam (SRR8483233)
SAMPLE: TB52_cfDNA_treatment-day_60_rep-2 (SAMN10810858)
EXPERIMENT: TB52_cfDNA_treatment-day_60_rep-2 (SRX5288056)
RUN: TB52_cfDNA_treatment-day_60_rep-2.sscs.tagswap.bam (SRR8483232)
SAMPLE: TB52_cfDNA_treatment-day_84_rep-3 (SAMN10810857)
EXPERIMENT: TB52_cfDNA_treatment-day_84_rep-3 (SRX5288057)
RUN: TB52_cfDNA_treatment-day_84_rep-3.sscs.tagswap.bam (SRR8483231)
SAMPLE: TB52_cfDNA_treatment-day_14_rep-3 (SAMN10810863)
EXPERIMENT: TB52_cfDNA_treatment-day_14_rep-3 (SRX5288059)
RUN: TB52_cfDNA_treatment-day_14_rep-3.sscs.tagswap.bam (SRR8483229)
SAMPLE: TB52_cfDNA_treatment-day_84_rep-2 (SAMN10810864)
EXPERIMENT: TB52_cfDNA_treatment-day_84_rep-2 (SRX5288058)
RUN: TB52_cfDNA_treatment-day_84_rep-2.sscs.tagswap.bam (SRR8483230)
SAMPLE: TB52_cfDNA_treatment-day_10_rep-3 (SAMN10810862)
EXPERIMENT: TB52_cfDNA_treatment-day_10_rep-3 (SRX5288060)
RUN: TB52_cfDNA_treatment-day_10_rep-3.sscs.tagswap.bam (SRR8483228)
SAMPLE: TB52_cfDNA_treatment-day_21_rep-3 (SAMN10810861)
EXPERIMENT: TB52_cfDNA_treatment-day_21_rep-3 (SRX5288061)
RUN: TB52_cfDNA_treatment-day_21_rep-3.sscs.tagswap.bam (SRR8483227)
SAMPLE: TB52_cfDNA_treatment-day_163_rep-2 (SAMN10810865)
EXPERIMENT: TB52_cfDNA_treatment-day_163_rep-2 (SRX5288063)
RUN: TB52_cfDNA_treatment-day_163_rep-2.sscs.tagswap.bam (SRR8483225)
SAMPLE: TB52_cfDNA_treatment-day_60_rep-1 (SAMN10810866)
EXPERIMENT: TB52_cfDNA_treatment-day_60_rep-1 (SRX5288062)
RUN: TB52_cfDNA_treatment-day_60_rep-1.sscs.tagswap.bam (SRR8483226)
SAMPLE: TB39_cfDNA_treatment-day_148_rep-2 (SAMN10810842)
EXPERIMENT: TB39_cfDNA_treatment-day_148_rep-2 (SRX5288064)
RUN: TB39_cfDNA_treatment-day_148_rep-2.sscs.tagswap.bam (SRR8483224)
SAMPLE: TB39_cfDNA_treatment-day_148_rep-1 (SAMN10810841)
EXPERIMENT: TB39_cfDNA_treatment-day_148_rep-1 (SRX5288065)
RUN: TB39_cfDNA_treatment-day_148_rep-1.sscs.tagswap.bam (SRR8483223)
SAMPLE: TB52_cfDNA_treatment-day_10_rep-1 (SAMN10810844)
EXPERIMENT: TB52_cfDNA_treatment-day_10_rep-1 (SRX5288066)
RUN: TB52_cfDNA_treatment-day_10_rep-1.sscs.tagswap.bam (SRR8483222)
SAMPLE: TB52_cfDNA_treatment-day_21_rep-1 (SAMN10810843)
EXPERIMENT: TB52_cfDNA_treatment-day_21_rep-1 (SRX5288067)
RUN: TB52_cfDNA_treatment-day_21_rep-1.sscs.tagswap.bam (SRR8483221)
SAMPLE: TB39_cfDNA_treatment-day_426_rep-2 (SAMN10810838)
EXPERIMENT: TB39_cfDNA_treatment-day_426_rep-2 (SRX5288068)
RUN: TB39_cfDNA_treatment-day_426_rep-2.sscs.tagswap.bam (SRR8483220)
SAMPLE: TB39_cfDNA_treatment-day_426_rep-1 (SAMN10810837)
EXPERIMENT: TB39_cfDNA_treatment-day_426_rep-1 (SRX5288069)
RUN: TB39_cfDNA_treatment-day_426_rep-1.sscs.tagswap.bam (SRR8483219)
SAMPLE: TB39_cfDNA_treatment-day_98_rep-2 (SAMN10810840)
EXPERIMENT: TB39_cfDNA_treatment-day_98_rep-2 (SRX5288070)
RUN: TB39_cfDNA_treatment-day_98_rep-2.sscs.tagswap.bam (SRR8483218)
SAMPLE: TB39_cfDNA_treatment-day_98_rep-1 (SAMN10810839)
EXPERIMENT: TB39_cfDNA_treatment-day_98_rep-1 (SRX5288071)
RUN: TB39_cfDNA_treatment-day_98_rep-1.sscs.tagswap.bam (SRR8483217)
SAMPLE: TB52_cfDNA_treatment-day_14_rep-2 (SAMN10810846)
EXPERIMENT: TB52_cfDNA_treatment-day_14_rep-2 (SRX5288072)
RUN: TB52_cfDNA_treatment-day_14_rep-2.sscs.tagswap.bam (SRR8483216)
SAMPLE: TB52_cfDNA_treatment-day_14_rep-1 (SAMN10810845)
EXPERIMENT: TB52_cfDNA_treatment-day_14_rep-1 (SRX5288073)
RUN: TB52_cfDNA_treatment-day_14_rep-1.sscs.tagswap.bam (SRR8483215)
SAMPLE: BCR486_cfDNA_treatment-day_70_rep-1 (SAMN10810755)
EXPERIMENT: BCR486_cfDNA_treatment-day_70_rep-1 (SRX5288074)
RUN: BCR486_cfDNA_treatment-day_70_rep-1.sscs.tagswap.bam (SRR8483214)
SAMPLE: BCR486_cfDNA_treatment-day_0_rep-1 (SAMN10810756)
EXPERIMENT: BCR486_cfDNA_treatment-day_0_rep-1 (SRX5288075)
RUN: BCR486_cfDNA_treatment-day_0_rep-1.sscs.tagswap.bam (SRR8483213)
SAMPLE: BCR481_cfDNA_treatment-day-41_rep-1 (SAMN10810751)
EXPERIMENT: BCR481_cfDNA_treatment-day-41_rep-1 (SRX5288076)
RUN: BCR481_cfDNA_treatment-day-41_rep-1.sscs.tagswap.bam (SRR8483212)
SAMPLE: BCR481_cfDNA_treatment-day-69_rep-1 (SAMN10810752)
EXPERIMENT: BCR481_cfDNA_treatment-day-69_rep-1 (SRX5288077)
RUN: BCR481_cfDNA_treatment-day-69_rep-1.sscs.tagswap.bam (SRR8483211)
SAMPLE: BCR486_cfDNA_treatment-day_10_rep-1 (SAMN10810753)
EXPERIMENT: BCR486_cfDNA_treatment-day_10_rep-1 (SRX5288078)
RUN: BCR486_cfDNA_treatment-day_10_rep-1.sscs.tagswap.bam (SRR8483210)
SAMPLE: BCR486_cfDNA_treatment-day_29_rep-1 (SAMN10810754)
EXPERIMENT: BCR486_cfDNA_treatment-day_29_rep-1 (SRX5288079)
RUN: BCR486_cfDNA_treatment-day_29_rep-1.sscs.tagswap.bam (SRR8483209)
SAMPLE: BCR480_cfDNA_treatment-day-81_rep-1 (SAMN10810747)
EXPERIMENT: BCR480_cfDNA_treatment-day-81_rep-1 (SRX5288080)
RUN: BCR480_cfDNA_treatment-day-81_rep-1.sscs.tagswap.bam (SRR8483208)
SAMPLE: BCR481_cfDNA_treatment-day-83_rep-1 (SAMN10810748)
EXPERIMENT: BCR481_cfDNA_treatment-day-83_rep-1 (SRX5288081)
RUN: BCR481_cfDNA_treatment-day-83_rep-1.sscs.tagswap.bam (SRR8483207)
SAMPLE: BCR481_cfDNA_treatment-day-126_rep-1 (SAMN10810749)
EXPERIMENT: BCR481_cfDNA_treatment-day-126_rep-1 (SRX5288082)
RUN: BCR481_cfDNA_treatment-day-126_rep-1.sscs.tagswap.bam (SRR8483206)
SAMPLE: BCR481_cfDNA_treatment-day-0_rep-1 (SAMN10810750)
EXPERIMENT: BCR481_cfDNA_treatment-day-0_rep-1 (SRX5288083)
RUN: BCR481_cfDNA_treatment-day-0_rep-1.sscs.tagswap.bam (SRR8483205)
SAMPLE: BCR503_cfDNA_treatment-day_252_rep-1 (SAMN10810827)
EXPERIMENT: BCR503_cfDNA_treatment-day_252_rep-1 (SRX5288084)
RUN: BCR503_cfDNA_treatment-day_252_rep-1.sscs.tagswap.bam (SRR8483204)
SAMPLE: TB39_cfDNA_treatment-day_210_rep-1 (SAMN10810828)
EXPERIMENT: TB39_cfDNA_treatment-day_210_rep-1 (SRX5288085)
RUN: TB39_cfDNA_treatment-day_210_rep-1.sscs.tagswap.bam (SRR8483203)
SAMPLE: TB39_cfDNA_treatment-day_210_rep-2 (SAMN10810829)
EXPERIMENT: TB39_cfDNA_treatment-day_210_rep-2 (SRX5288086)
RUN: TB39_cfDNA_treatment-day_210_rep-2.sscs.tagswap.bam (SRR8483202)
SAMPLE: TB39_cfDNA_treatment-day_560_rep-1 (SAMN10810830)
EXPERIMENT: TB39_cfDNA_treatment-day_560_rep-1 (SRX5288087)
RUN: TB39_cfDNA_treatment-day_560_rep-1.sscs.tagswap.bam (SRR8483201)
SAMPLE: TB39_cfDNA_treatment-day_0_rep-1 (SAMN10810831)
EXPERIMENT: TB39_cfDNA_treatment-day_0_rep-1 (SRX5288088)
RUN: TB39_cfDNA_treatment-day_0_rep-1.sscs.tagswap.bam (SRR8483200)
SAMPLE: TB39_cfDNA_treatment-day_0_rep-2 (SAMN10810832)
EXPERIMENT: TB39_cfDNA_treatment-day_0_rep-2 (SRX5288089)
RUN: TB39_cfDNA_treatment-day_0_rep-2.sscs.tagswap.bam (SRR8483199)
SAMPLE: TB39_cfDNA_treatment-day_28_rep-2 (SAMN10810834)
EXPERIMENT: TB39_cfDNA_treatment-day_28_rep-2 (SRX5288091)
RUN: TB39_cfDNA_treatment-day_28_rep-2.sscs.tagswap.bam (SRR8483197)
SAMPLE: TB39_cfDNA_treatment-day_28_rep-1 (SAMN10810833)
EXPERIMENT: TB39_cfDNA_treatment-day_28_rep-1 (SRX5288090)
RUN: TB39_cfDNA_treatment-day_28_rep-1.sscs.tagswap.bam (SRR8483198)
SAMPLE: TB39_cfDNA_treatment-day_56_rep-1 (SAMN10810835)
EXPERIMENT: TB39_cfDNA_treatment-day_56_rep-1 (SRX5288092)
RUN: TB39_cfDNA_treatment-day_56_rep-1.sscs.tagswap.bam (SRR8483196)
SAMPLE: TB39_cfDNA_treatment-day_56_rep-2 (SAMN10810836)
EXPERIMENT: TB39_cfDNA_treatment-day_56_rep-2 (SRX5288093)
RUN: TB39_cfDNA_treatment-day_56_rep-2.sscs.tagswap.bam (SRR8483195)
SAMPLE: BCR486_cfDNA_treatment-day_14_rep-2 (SAMN10810766)
EXPERIMENT: BCR486_cfDNA_treatment-day_14_rep-2 (SRX5288094)
RUN: BCR486_cfDNA_treatment-day_14_rep-2.sscs.tagswap.bam (SRR8483194)
SAMPLE: BCR486_cfDNA_treatment-day_70_rep-2 (SAMN10810765)
EXPERIMENT: BCR486_cfDNA_treatment-day_70_rep-2 (SRX5288095)
RUN: BCR486_cfDNA_treatment-day_70_rep-2.sscs.tagswap.bam (SRR8483193)
SAMPLE: BCR486_cfDNA_treatment-day_14_rep-1 (SAMN10810757)
EXPERIMENT: BCR486_cfDNA_treatment-day_14_rep-1 (SRX5288097)
RUN: BCR486_cfDNA_treatment-day_14_rep-1.sscs.tagswap.bam (SRR8483191)
SAMPLE: BCR486_cfDNA_treatment-day_43_rep-1 (SAMN10810758)
EXPERIMENT: BCR486_cfDNA_treatment-day_43_rep-1 (SRX5288096)
RUN: BCR486_cfDNA_treatment-day_43_rep-1.sscs.tagswap.bam (SRR8483192)
SAMPLE: BCR486_cfDNA_treatment-day_118_rep-1 (SAMN10810760)
EXPERIMENT: BCR486_cfDNA_treatment-day_118_rep-1 (SRX5288098)
RUN: BCR486_cfDNA_treatment-day_118_rep-1.sscs.tagswap.bam (SRR8483190)
SAMPLE: BCR486_cfDNA_treatment-day_84_rep-1 (SAMN10810759)
EXPERIMENT: BCR486_cfDNA_treatment-day_84_rep-1 (SRX5288099)
RUN: BCR486_cfDNA_treatment-day_84_rep-1.sscs.tagswap.bam (SRR8483189)
SAMPLE: BCR486_cfDNA_treatment-day_152_rep-1 (SAMN10810762)
EXPERIMENT: BCR486_cfDNA_treatment-day_152_rep-1 (SRX5288100)
RUN: BCR486_cfDNA_treatment-day_152_rep-1.sscs.tagswap.bam (SRR8483188)
SAMPLE: BCR486_cfDNA_treatment-day_99_rep-1 (SAMN10810761)
EXPERIMENT: BCR486_cfDNA_treatment-day_99_rep-1 (SRX5288101)
RUN: BCR486_cfDNA_treatment-day_99_rep-1.sscs.tagswap.bam (SRR8483187)
SAMPLE: BCR486_cfDNA_treatment-day_29_rep-2 (SAMN10810764)
EXPERIMENT: BCR486_cfDNA_treatment-day_29_rep-2 (SRX5288102)
RUN: BCR486_cfDNA_treatment-day_29_rep-2.sscs.tagswap.bam (SRR8483186)
SAMPLE: BCR486_cfDNA_treatment-day_252_rep-1 (SAMN10810763)
EXPERIMENT: BCR486_cfDNA_treatment-day_252_rep-1 (SRX5288103)
RUN: BCR486_cfDNA_treatment-day_252_rep-1.sscs.tagswap.bam (SRR8483185)

## Sheet: Sheet2
BCR488_cfDNA_treatment-day_77_rep-1	(SAMN10810775)	BCR488_cfDNA_treatment-day_77_rep-1 (SAMN10810775)	BCR488_cfDNA_treatment-day_77_rep-1	(SRX5287954)	BCR488_cfDNA_treatment-day_77_rep-1 (SRX5287954)	BCR488_cfDNA_treatment-day_77_rep-1.sscs.tagswap.bam	(SRR8483334)	BCR488_cfDNA_treatment-day_77_rep-1.sscs.tagswap.bam (SRR8483334)
BCR486_cfDNA_treatment-day_84_rep-2	(SAMN10810769)	BCR486_cfDNA_treatment-day_84_rep-2 (SAMN10810769)	BCR486_cfDNA_treatment-day_84_rep-2	(SRX5287956)	BCR486_cfDNA_treatment-day_84_rep-2 (SRX5287956)	BCR486_cfDNA_treatment-day_84_rep-2.sscs.tagswap.bam	(SRR8483332)	BCR486_cfDNA_treatment-day_84_rep-2.sscs.tagswap.bam (SRR8483332)
BCR488_cfDNA_treatment-day_14_rep-2	(SAMN10810776)	BCR488_cfDNA_treatment-day_14_rep-2 (SAMN10810776)	BCR488_cfDNA_treatment-day_14_rep-2	(SRX5287955)	BCR488_cfDNA_treatment-day_14_rep-2 (SRX5287955)	BCR488_cfDNA_treatment-day_14_rep-2.sscs.tagswap.bam	(SRR8483333)	BCR488_cfDNA_treatment-day_14_rep-2.sscs.tagswap.bam (SRR8483333)
BCR486_cfDNA_treatment-day_118_rep-2	(SAMN10810770)	BCR486_cfDNA_treatment-day_118_rep-2 (SAMN10810770)	BCR486_cfDNA_treatment-day_118_rep-2	(SRX5287957)	BCR486_cfDNA_treatment-day_118_rep-2 (SRX5287957)	BCR486_cfDNA_treatment-day_118_rep-2.sscs.tagswap.bam	(SRR8483331)	BCR486_cfDNA_treatment-day_118_rep-2.sscs.tagswap.bam (SRR8483331)
BCR486_cfDNA_treatment-day_43_rep-2	(SAMN10810767)	BCR486_cfDNA_treatment-day_43_rep-2 (SAMN10810767)	BCR486_cfDNA_treatment-day_43_rep-2	(SRX5287958)	BCR486_cfDNA_treatment-day_43_rep-2 (SRX5287958)	BCR486_cfDNA_treatment-day_43_rep-2.sscs.tagswap.bam	(SRR8483330)	BCR486_cfDNA_treatment-day_43_rep-2.sscs.tagswap.bam (SRR8483330)
BCR486_cfDNA_treatment-day_1147_rep-1	(SAMN10810768)	BCR486_cfDNA_treatment-day_1147_rep-1 (SAMN10810768)	BCR486_cfDNA_treatment-day_1147_rep-1	(SRX5287959)	BCR486_cfDNA_treatment-day_1147_rep-1 (SRX5287959)	BCR486_cfDNA_treatment-day_1147_rep-1.sscs.tagswap.bam	(SRR8483329)	BCR486_cfDNA_treatment-day_1147_rep-1.sscs.tagswap.bam (SRR8483329)
BCR488_cfDNA_treatment-day_14_rep-1	(SAMN10810773)	BCR488_cfDNA_treatment-day_14_rep-1 (SAMN10810773)	BCR488_cfDNA_treatment-day_14_rep-1	(SRX5287960)	BCR488_cfDNA_treatment-day_14_rep-1 (SRX5287960)	BCR488_cfDNA_treatment-day_14_rep-1.sscs.tagswap.bam	(SRR8483328)	BCR488_cfDNA_treatment-day_14_rep-1.sscs.tagswap.bam (SRR8483328)
BCR488_cfDNA_treatment-day_175_rep-1	(SAMN10810774)	BCR488_cfDNA_treatment-day_175_rep-1 (SAMN10810774)	BCR488_cfDNA_treatment-day_175_rep-1	(SRX5287961)	BCR488_cfDNA_treatment-day_175_rep-1 (SRX5287961)	BCR488_cfDNA_treatment-day_175_rep-1.sscs.tagswap.bam	(SRR8483327)	BCR488_cfDNA_treatment-day_175_rep-1.sscs.tagswap.bam (SRR8483327)
BCR486_cfDNA_treatment-day_99_rep-2	(SAMN10810771)	BCR486_cfDNA_treatment-day_99_rep-2 (SAMN10810771)	BCR486_cfDNA_treatment-day_99_rep-2	(SRX5287962)	BCR486_cfDNA_treatment-day_99_rep-2 (SRX5287962)	BCR486_cfDNA_treatment-day_99_rep-2.sscs.tagswap.bam	(SRR8483326)	BCR486_cfDNA_treatment-day_99_rep-2.sscs.tagswap.bam (SRR8483326)
BCR486_cfDNA_treatment-day_152_rep-2	(SAMN10810772)	BCR486_cfDNA_treatment-day_152_rep-2 (SAMN10810772)	BCR486_cfDNA_treatment-day_152_rep-2	(SRX5287963)	BCR486_cfDNA_treatment-day_152_rep-2 (SRX5287963)	BCR486_cfDNA_treatment-day_152_rep-2.sscs.tagswap.bam	(SRR8483325)	BCR486_cfDNA_treatment-day_152_rep-2.sscs.tagswap.bam (SRR8483325)
BCR486_Buffy	(SAMN10810721)	BCR486_Buffy (SAMN10810721)	BCR486_Buffy	(SRX5287964)	BCR486_Buffy (SRX5287964)	BCR486_Buffy.bam	(SRR8483324)	BCR486_Buffy.bam (SRR8483324)
BCR486_Tumor	(SAMN10810722)	BCR486_Tumor (SAMN10810722)	BCR486_Tumor	(SRX5287965)	BCR486_Tumor (SRX5287965)	BCR486_Tumor.bam	(SRR8483323)	BCR486_Tumor.bam (SRR8483323)
BCR488_Buffy_WGS	(SAMN10810723)	BCR488_Buffy_WGS (SAMN10810723)	BCR488_Buffy_WGS	(SRX5287966)	BCR488_Buffy_WGS (SRX5287966)	BCR488_Buffy_WGS.bam	(SRR8483322)	BCR488_Buffy_WGS.bam (SRR8483322)
BCR488_Tumor_WGS	(SAMN10810724)	BCR488_Tumor_WGS (SAMN10810724)	BCR488_Tumor_WGS	(SRX5287967)	BCR488_Tumor_WGS (SRX5287967)	BCR488_Tumor_WGS.bam	(SRR8483321)	BCR488_Tumor_WGS.bam (SRR8483321)
BCR480_Buffy	(SAMN10810717)	BCR480_Buffy (SAMN10810717)	BCR480_Buffy	(SRX5287968)	BCR480_Buffy (SRX5287968)	BCR480_Buffy.bam	(SRR8483320)	BCR480_Buffy.bam (SRR8483320)
BCR480_Tumor	(SAMN10810718)	BCR480_Tumor (SAMN10810718)	BCR480_Tumor	(SRX5287969)	BCR480_Tumor (SRX5287969)	BCR480_Tumor.bam	(SRR8483319)	BCR480_Tumor.bam (SRR8483319)
BCR481_Buffy	(SAMN10810719)	BCR481_Buffy (SAMN10810719)	BCR481_Buffy	(SRX5287970)	BCR481_Buffy (SRX5287970)	BCR481_Buffy.bam	(SRR8483318)	BCR481_Buffy.bam (SRR8483318)
BCR481_Tumor	(SAMN10810720)	BCR481_Tumor (SAMN10810720)	BCR481_Tumor	(SRX5287971)	BCR481_Tumor (SRX5287971)	BCR481_Tumor.bam	(SRR8483317)	BCR481_Tumor.bam (SRR8483317)
BCR492_Buffy	(SAMN10810725)	BCR492_Buffy (SAMN10810725)	BCR492_Buffy	(SRX5287972)	BCR492_Buffy (SRX5287972)	BCR492_Buffy.bam	(SRR8483316)	BCR492_Buffy.bam (SRR8483316)
BCR492_Tumor	(SAMN10810726)	BCR492_Tumor (SAMN10810726)	BCR492_Tumor	(SRX5287973)	BCR492_Tumor (SRX5287973)	BCR492_Tumor.bam	(SRR8483315)	BCR492_Tumor.bam (SRR8483315)
BCR492_cfDNA_treatment-day_0_rep-1	(SAMN10810784)	BCR492_cfDNA_treatment-day_0_rep-1 (SAMN10810784)	BCR492_cfDNA_treatment-day_0_rep-1	(SRX5287974)	BCR492_cfDNA_treatment-day_0_rep-1 (SRX5287974)	BCR492_cfDNA_treatment-day_0_rep-1.sscs.tagswap.bam	(SRR8483314)	BCR492_cfDNA_treatment-day_0_rep-1.sscs.tagswap.bam (SRR8483314)
BCR492_cfDNA_treatment-day_364_rep-1	(SAMN10810783)	BCR492_cfDNA_treatment-day_364_rep-1 (SAMN10810783)	BCR492_cfDNA_treatment-day_364_rep-1	(SRX5287975)	BCR492_cfDNA_treatment-day_364_rep-1 (SRX5287975)	BCR492_cfDNA_treatment-day_364_rep-1.sscs.tagswap.bam	(SRR8483313)	BCR492_cfDNA_treatment-day_364_rep-1.sscs.tagswap.bam (SRR8483313)
BCR492_cfDNA_treatment-day_206_rep-1	(SAMN10810782)	BCR492_cfDNA_treatment-day_206_rep-1 (SAMN10810782)	BCR492_cfDNA_treatment-day_206_rep-1	(SRX5287976)	BCR492_cfDNA_treatment-day_206_rep-1 (SRX5287976)	BCR492_cfDNA_treatment-day_206_rep-1.sscs.tagswap.bam	(SRR8483312)	BCR492_cfDNA_treatment-day_206_rep-1.sscs.tagswap.bam (SRR8483312)
BCR488_cfDNA_treatment-day_167_rep-1	(SAMN10810781)	BCR488_cfDNA_treatment-day_167_rep-1 (SAMN10810781)	BCR488_cfDNA_treatment-day_167_rep-1	(SRX5287977)	BCR488_cfDNA_treatment-day_167_rep-1 (SRX5287977)	BCR488_cfDNA_treatment-day_167_rep-1.sscs.tagswap.bam	(SRR8483311)	BCR488_cfDNA_treatment-day_167_rep-1.sscs.tagswap.bam (SRR8483311)
BCR488_cfDNA_treatment-day_126_rep-1	(SAMN10810780)	BCR488_cfDNA_treatment-day_126_rep-1 (SAMN10810780)	BCR488_cfDNA_treatment-day_126_rep-1	(SRX5287978)	BCR488_cfDNA_treatment-day_126_rep-1 (SRX5287978)	BCR488_cfDNA_treatment-day_126_rep-1.sscs.tagswap.bam	(SRR8483310)	BCR488_cfDNA_treatment-day_126_rep-1.sscs.tagswap.bam (SRR8483310)
BCR488_cfDNA_treatment-day_77_rep-2	(SAMN10810779)	BCR488_cfDNA_treatment-day_77_rep-2 (SAMN10810779)	BCR488_cfDNA_treatment-day_77_rep-2	(SRX5287979)	BCR488_cfDNA_treatment-day_77_rep-2 (SRX5287979)	BCR488_cfDNA_treatment-day_77_rep-2.sscs.tagswap.bam	(SRR8483309)	BCR488_cfDNA_treatment-day_77_rep-2.sscs.tagswap.bam (SRR8483309)
BCR488_cfDNA_treatment-day_93_rep-1	(SAMN10810778)	BCR488_cfDNA_treatment-day_93_rep-1 (SAMN10810778)	BCR488_cfDNA_treatment-day_93_rep-1	(SRX5287980)	BCR488_cfDNA_treatment-day_93_rep-1 (SRX5287980)	BCR488_cfDNA_treatment-day_93_rep-1.sscs.tagswap.bam	(SRR8483308)	BCR488_cfDNA_treatment-day_93_rep-1.sscs.tagswap.bam (SRR8483308)
BCR488_cfDNA_treatment-day_56_rep-1	(SAMN10810777)	BCR488_cfDNA_treatment-day_56_rep-1 (SAMN10810777)	BCR488_cfDNA_treatment-day_56_rep-1	(SRX5287981)	BCR488_cfDNA_treatment-day_56_rep-1 (SRX5287981)	BCR488_cfDNA_treatment-day_56_rep-1.sscs.tagswap.bam	(SRR8483307)	BCR488_cfDNA_treatment-day_56_rep-1.sscs.tagswap.bam (SRR8483307)
BCR492_cfDNA_treatment-day_14_rep-1	(SAMN10810785)	BCR492_cfDNA_treatment-day_14_rep-1 (SAMN10810785)	BCR492_cfDNA_treatment-day_14_rep-1	(SRX5287983)	BCR492_cfDNA_treatment-day_14_rep-1 (SRX5287983)	BCR492_cfDNA_treatment-day_14_rep-1.sscs.tagswap.bam	(SRR8483305)	BCR492_cfDNA_treatment-day_14_rep-1.sscs.tagswap.bam (SRR8483305)
BCR492_cfDNA_treatment-day_28_rep-1	(SAMN10810786)	BCR492_cfDNA_treatment-day_28_rep-1 (SAMN10810786)	BCR492_cfDNA_treatment-day_28_rep-1	(SRX5287982)	BCR492_cfDNA_treatment-day_28_rep-1 (SRX5287982)	BCR492_cfDNA_treatment-day_28_rep-1.sscs.tagswap.bam	(SRR8483306)	BCR492_cfDNA_treatment-day_28_rep-1.sscs.tagswap.bam (SRR8483306)
BCR503_cfDNA_treatment-day_567_rep-1	(SAMN10810826)	BCR503_cfDNA_treatment-day_567_rep-1 (SAMN10810826)	BCR503_cfDNA_treatment-day_567_rep-1	(SRX5287984)	BCR503_cfDNA_treatment-day_567_rep-1 (SRX5287984)	BCR503_cfDNA_treatment-day_567_rep-1.sscs.tagswap.bam	(SRR8483304)	BCR503_cfDNA_treatment-day_567_rep-1.sscs.tagswap.bam (SRR8483304)
BCR503_cfDNA_treatment-day_203_rep-1	(SAMN10810825)	BCR503_cfDNA_treatment-day_203_rep-1 (SAMN10810825)	BCR503_cfDNA_treatment-day_203_rep-1	(SRX5287985)	BCR503_cfDNA_treatment-day_203_rep-1 (SRX5287985)	BCR503_cfDNA_treatment-day_203_rep-1.sscs.tagswap.bam	(SRR8483303)	BCR503_cfDNA_treatment-day_203_rep-1.sscs.tagswap.bam (SRR8483303)
BCR503_cfDNA_treatment-day_169_rep-1	(SAMN10810824)	BCR503_cfDNA_treatment-day_169_rep-1 (SAMN10810824)	BCR503_cfDNA_treatment-day_169_rep-1	(SRX5287986)	BCR503_cfDNA_treatment-day_169_rep-1 (SRX5287986)	BCR503_cfDNA_treatment-day_169_rep-1.sscs.tagswap.bam	(SRR8483302)	BCR503_cfDNA_treatment-day_169_rep-1.sscs.tagswap.bam (SRR8483302)
BCR503_cfDNA_treatment-day_525_rep-1	(SAMN10810823)	BCR503_cfDNA_treatment-day_525_rep-1 (SAMN10810823)	BCR503_cfDNA_treatment-day_525_rep-1	(SRX5287987)	BCR503_cfDNA_treatment-day_525_rep-1 (SRX5287987)	BCR503_cfDNA_treatment-day_525_rep-1.sscs.tagswap.bam	(SRR8483301)	BCR503_cfDNA_treatment-day_525_rep-1.sscs.tagswap.bam (SRR8483301)
BCR503_cfDNA_treatment-day_155_rep-1	(SAMN10810822)	BCR503_cfDNA_treatment-day_155_rep-1 (SAMN10810822)	BCR503_cfDNA_treatment-day_155_rep-1	(SRX5287988)	BCR503_cfDNA_treatment-day_155_rep-1 (SRX5287988)	BCR503_cfDNA_treatment-day_155_rep-1.sscs.tagswap.bam	(SRR8483300)	BCR503_cfDNA_treatment-day_155_rep-1.sscs.tagswap.bam (SRR8483300)
BCR503_cfDNA_treatment-day_105_rep-1	(SAMN10810821)	BCR503_cfDNA_treatment-day_105_rep-1 (SAMN10810821)	BCR503_cfDNA_treatment-day_105_rep-1	(SRX5287989)	BCR503_cfDNA_treatment-day_105_rep-1 (SRX5287989)	BCR503_cfDNA_treatment-day_105_rep-1.sscs.tagswap.bam	(SRR8483299)	BCR503_cfDNA_treatment-day_105_rep-1.sscs.tagswap.bam (SRR8483299)
BCR503_cfDNA_treatment-day_462_rep-1	(SAMN10810819)	BCR503_cfDNA_treatment-day_462_rep-1 (SAMN10810819)	BCR503_cfDNA_treatment-day_462_rep-1	(SRX5287991)	BCR503_cfDNA_treatment-day_462_rep-1 (SRX5287991)	BCR503_cfDNA_treatment-day_462_rep-1.sscs.tagswap.bam	(SRR8483297)	BCR503_cfDNA_treatment-day_462_rep-1.sscs.tagswap.bam (SRR8483297)
BCR503_cfDNA_treatment-day_484_rep-1	(SAMN10810820)	BCR503_cfDNA_treatment-day_484_rep-1 (SAMN10810820)	BCR503_cfDNA_treatment-day_484_rep-1	(SRX5287990)	BCR503_cfDNA_treatment-day_484_rep-1 (SRX5287990)	BCR503_cfDNA_treatment-day_484_rep-1.sscs.tagswap.bam	(SRR8483298)	BCR503_cfDNA_treatment-day_484_rep-1.sscs.tagswap.bam (SRR8483298)
BCR503_cfDNA_treatment-day_91_rep-1	(SAMN10810818)	BCR503_cfDNA_treatment-day_91_rep-1 (SAMN10810818)	BCR503_cfDNA_treatment-day_91_rep-1	(SRX5287992)	BCR503_cfDNA_treatment-day_91_rep-1 (SRX5287992)	BCR503_cfDNA_treatment-day_91_rep-1.sscs.tagswap.bam	(SRR8483296)	BCR503_cfDNA_treatment-day_91_rep-1.sscs.tagswap.bam (SRR8483296)
BCR503_cfDNA_treatment-day_48_rep-1	(SAMN10810817)	BCR503_cfDNA_treatment-day_48_rep-1 (SAMN10810817)	BCR503_cfDNA_treatment-day_48_rep-1	(SRX5287993)	BCR503_cfDNA_treatment-day_48_rep-1 (SRX5287993)	BCR503_cfDNA_treatment-day_48_rep-1.sscs.tagswap.bam	(SRR8483295)	BCR503_cfDNA_treatment-day_48_rep-1.sscs.tagswap.bam (SRR8483295)
BCR492_cfDNA_treatment-day_63_rep-1	(SAMN10810787)	BCR492_cfDNA_treatment-day_63_rep-1 (SAMN10810787)	BCR492_cfDNA_treatment-day_63_rep-1	(SRX5287994)	BCR492_cfDNA_treatment-day_63_rep-1 (SRX5287994)	BCR492_cfDNA_treatment-day_63_rep-1.sscs.tagswap.bam	(SRR8483294)	BCR492_cfDNA_treatment-day_63_rep-1.sscs.tagswap.bam (SRR8483294)
BCR492_cfDNA_treatment-day_77_rep-1	(SAMN10810788)	BCR492_cfDNA_treatment-day_77_rep-1 (SAMN10810788)	BCR492_cfDNA_treatment-day_77_rep-1	(SRX5287995)	BCR492_cfDNA_treatment-day_77_rep-1 (SRX5287995)	BCR492_cfDNA_treatment-day_77_rep-1.sscs.tagswap.bam	(SRR8483293)	BCR492_cfDNA_treatment-day_77_rep-1.sscs.tagswap.bam (SRR8483293)
BCR492_cfDNA_treatment-day_126_rep-1	(SAMN10810789)	BCR492_cfDNA_treatment-day_126_rep-1 (SAMN10810789)	BCR492_cfDNA_treatment-day_126_rep-1	(SRX5287996)	BCR492_cfDNA_treatment-day_126_rep-1 (SRX5287996)	BCR492_cfDNA_treatment-day_126_rep-1.sscs.tagswap.bam	(SRR8483292)	BCR492_cfDNA_treatment-day_126_rep-1.sscs.tagswap.bam (SRR8483292)
BCR492_cfDNA_treatment-day_112_rep-1	(SAMN10810790)	BCR492_cfDNA_treatment-day_112_rep-1 (SAMN10810790)	BCR492_cfDNA_treatment-day_112_rep-1	(SRX5287997)	BCR492_cfDNA_treatment-day_112_rep-1 (SRX5287997)	BCR492_cfDNA_treatment-day_112_rep-1.sscs.tagswap.bam	(SRR8483291)	BCR492_cfDNA_treatment-day_112_rep-1.sscs.tagswap.bam (SRR8483291)
BCR492_cfDNA_treatment-day_161_rep-1	(SAMN10810791)	BCR492_cfDNA_treatment-day_161_rep-1 (SAMN10810791)	BCR492_cfDNA_treatment-day_161_rep-1	(SRX5287998)	BCR492_cfDNA_treatment-day_161_rep-1 (SRX5287998)	BCR492_cfDNA_treatment-day_161_rep-1.sscs.tagswap.bam	(SRR8483290)	BCR492_cfDNA_treatment-day_161_rep-1.sscs.tagswap.bam (SRR8483290)
BCR492_cfDNA_treatment-day_197_rep-1	(SAMN10810792)	BCR492_cfDNA_treatment-day_197_rep-1 (SAMN10810792)	BCR492_cfDNA_treatment-day_197_rep-1	(SRX5287999)	BCR492_cfDNA_treatment-day_197_rep-1 (SRX5287999)	BCR492_cfDNA_treatment-day_197_rep-1.sscs.tagswap.bam	(SRR8483289)	BCR492_cfDNA_treatment-day_197_rep-1.sscs.tagswap.bam (SRR8483289)
BCR494_cfDNA_treatment-day_169_rep-1	(SAMN10810794)	BCR494_cfDNA_treatment-day_169_rep-1 (SAMN10810794)	BCR494_cfDNA_treatment-day_169_rep-1	(SRX5288001)	BCR494_cfDNA_treatment-day_169_rep-1 (SRX5288001)	BCR494_cfDNA_treatment-day_169_rep-1.sscs.tagswap.bam	(SRR8483287)	BCR494_cfDNA_treatment-day_169_rep-1.sscs.tagswap.bam (SRR8483287)
BCR494_cfDNA_treatment-day_0_rep-1	(SAMN10810793)	BCR494_cfDNA_treatment-day_0_rep-1 (SAMN10810793)	BCR494_cfDNA_treatment-day_0_rep-1	(SRX5288000)	BCR494_cfDNA_treatment-day_0_rep-1 (SRX5288000)	BCR494_cfDNA_treatment-day_0_rep-1.sscs.tagswap.bam	(SRR8483288)	BCR494_cfDNA_treatment-day_0_rep-1.sscs.tagswap.bam (SRR8483288)
BCR494_cfDNA_treatment-day_0_rep-2	(SAMN10810795)	BCR494_cfDNA_treatment-day_0_rep-2 (SAMN10810795)	BCR494_cfDNA_treatment-day_0_rep-2	(SRX5288002)	BCR494_cfDNA_treatment-day_0_rep-2 (SRX5288002)	BCR494_cfDNA_treatment-day_0_rep-2.sscs.tagswap.bam	(SRR8483286)	BCR494_cfDNA_treatment-day_0_rep-2.sscs.tagswap.bam (SRR8483286)
BCR494_cfDNA_treatment-day_20_rep-1	(SAMN10810796)	BCR494_cfDNA_treatment-day_20_rep-1 (SAMN10810796)	BCR494_cfDNA_treatment-day_20_rep-1	(SRX5288003)	BCR494_cfDNA_treatment-day_20_rep-1 (SRX5288003)	BCR494_cfDNA_treatment-day_20_rep-1.sscs.tagswap.bam	(SRR8483285)	BCR494_cfDNA_treatment-day_20_rep-1.sscs.tagswap.bam (SRR8483285)
BCR495_cfDNA_treatment-day_127_rep-1	(SAMN10810806)	BCR495_cfDNA_treatment-day_127_rep-1 (SAMN10810806)	BCR495_cfDNA_treatment-day_127_rep-1	(SRX5288004)	BCR495_cfDNA_treatment-day_127_rep-1 (SRX5288004)	BCR495_cfDNA_treatment-day_127_rep-1.sscs.tagswap.bam	(SRR8483284)	BCR495_cfDNA_treatment-day_127_rep-1.sscs.tagswap.bam (SRR8483284)
BCR495_cfDNA_treatment-day_109_rep-1	(SAMN10810805)	BCR495_cfDNA_treatment-day_109_rep-1 (SAMN10810805)	BCR495_cfDNA_treatment-day_109_rep-1	(SRX5288005)	BCR495_cfDNA_treatment-day_109_rep-1 (SRX5288005)	BCR495_cfDNA_treatment-day_109_rep-1.sscs.tagswap.bam	(SRR8483283)	BCR495_cfDNA_treatment-day_109_rep-1.sscs.tagswap.bam (SRR8483283)
BCR495_cfDNA_treatment-day_23_rep-1	(SAMN10810802)	BCR495_cfDNA_treatment-day_23_rep-1 (SAMN10810802)	BCR495_cfDNA_treatment-day_23_rep-1	(SRX5288006)	BCR495_cfDNA_treatment-day_23_rep-1 (SRX5288006)	BCR495_cfDNA_treatment-day_23_rep-1.sscs.tagswap.bam	(SRR8483282)	BCR495_cfDNA_treatment-day_23_rep-1.sscs.tagswap.bam (SRR8483282)
BCR495_cfDNA_treatment-day_71_rep-1	(SAMN10810804)	BCR495_cfDNA_treatment-day_71_rep-1 (SAMN10810804)	BCR495_cfDNA_treatment-day_71_rep-1	(SRX5288008)	BCR495_cfDNA_treatment-day_71_rep-1 (SRX5288008)	BCR495_cfDNA_treatment-day_71_rep-1.sscs.tagswap.bam	(SRR8483280)	BCR495_cfDNA_treatment-day_71_rep-1.sscs.tagswap.bam (SRR8483280)
BCR495_cfDNA_treatment-day_190_rep-1	(SAMN10810801)	BCR495_cfDNA_treatment-day_190_rep-1 (SAMN10810801)	BCR495_cfDNA_treatment-day_190_rep-1	(SRX5288007)	BCR495_cfDNA_treatment-day_190_rep-1 (SRX5288007)	BCR495_cfDNA_treatment-day_190_rep-1.sscs.tagswap.bam	(SRR8483281)	BCR495_cfDNA_treatment-day_190_rep-1.sscs.tagswap.bam (SRR8483281)
BCR495_cfDNA_treatment-day_0_rep-1	(SAMN10810803)	BCR495_cfDNA_treatment-day_0_rep-1 (SAMN10810803)	BCR495_cfDNA_treatment-day_0_rep-1	(SRX5288009)	BCR495_cfDNA_treatment-day_0_rep-1 (SRX5288009)	BCR495_cfDNA_treatment-day_0_rep-1.sscs.tagswap.bam	(SRR8483279)	BCR495_cfDNA_treatment-day_0_rep-1.sscs.tagswap.bam (SRR8483279)
BCR494_cfDNA_treatment-day_35_rep-1	(SAMN10810798)	BCR494_cfDNA_treatment-day_35_rep-1 (SAMN10810798)	BCR494_cfDNA_treatment-day_35_rep-1	(SRX5288010)	BCR494_cfDNA_treatment-day_35_rep-1 (SRX5288010)	BCR494_cfDNA_treatment-day_35_rep-1.sscs.tagswap.bam	(SRR8483278)	BCR494_cfDNA_treatment-day_35_rep-1.sscs.tagswap.bam (SRR8483278)
BCR494_cfDNA_treatment-day_386_rep-1	(SAMN10810797)	BCR494_cfDNA_treatment-day_386_rep-1 (SAMN10810797)	BCR494_cfDNA_treatment-day_386_rep-1	(SRX5288011)	BCR494_cfDNA_treatment-day_386_rep-1 (SRX5288011)	BCR494_cfDNA_treatment-day_386_rep-1.sscs.tagswap.bam	(SRR8483277)	BCR494_cfDNA_treatment-day_386_rep-1.sscs.tagswap.bam (SRR8483277)
BCR494_cfDNA_treatment-day_90_rep-1	(SAMN10810800)	BCR494_cfDNA_treatment-day_90_rep-1 (SAMN10810800)	BCR494_cfDNA_treatment-day_90_rep-1	(SRX5288012)	BCR494_cfDNA_treatment-day_90_rep-1 (SRX5288012)	BCR494_cfDNA_treatment-day_90_rep-1.sscs.tagswap.bam	(SRR8483276)	BCR494_cfDNA_treatment-day_90_rep-1.sscs.tagswap.bam (SRR8483276)
BCR494_cfDNA_treatment-day_77_rep-1	(SAMN10810799)	BCR494_cfDNA_treatment-day_77_rep-1 (SAMN10810799)	BCR494_cfDNA_treatment-day_77_rep-1	(SRX5288013)	BCR494_cfDNA_treatment-day_77_rep-1 (SRX5288013)	BCR494_cfDNA_treatment-day_77_rep-1.sscs.tagswap.bam	(SRR8483275)	BCR494_cfDNA_treatment-day_77_rep-1.sscs.tagswap.bam (SRR8483275)
TB39_Primary	(SAMN10810734)	TB39_Primary (SAMN10810734)	TB39_Primary	(SRX5288015)	TB39_Primary (SRX5288015)	TB39_Primary.bam	(SRR8483273)	TB39_Primary.bam (SRR8483273)
TB39_Buffy	(SAMN10810733)	TB39_Buffy (SAMN10810733)	TB39_Buffy	(SRX5288014)	TB39_Buffy (SRX5288014)	TB39_Buffy.bam	(SRR8483274)	TB39_Buffy.bam (SRR8483274)
BCR503_Buffy	(SAMN10810731)	BCR503_Buffy (SAMN10810731)	BCR503_Buffy	(SRX5288016)	BCR503_Buffy (SRX5288016)	BCR503_Buffy.bam	(SRR8483272)	BCR503_Buffy.bam (SRR8483272)
BCR503_Tumor	(SAMN10810732)	BCR503_Tumor (SAMN10810732)	BCR503_Tumor	(SRX5288017)	BCR503_Tumor (SRX5288017)	BCR503_Tumor.bam	(SRR8483271)	BCR503_Tumor.bam (SRR8483271)
BCR495_Buffy	(SAMN10810729)	BCR495_Buffy (SAMN10810729)	BCR495_Buffy	(SRX5288018)	BCR495_Buffy (SRX5288018)	BCR495_Buffy.bam	(SRR8483270)	BCR495_Buffy.bam (SRR8483270)
BCR495_Tumor	(SAMN10810730)	BCR495_Tumor (SAMN10810730)	BCR495_Tumor	(SRX5288019)	BCR495_Tumor (SRX5288019)	BCR495_Tumor.bam	(SRR8483269)	BCR495_Tumor.bam (SRR8483269)
BCR494_Buffy	(SAMN10810727)	BCR494_Buffy (SAMN10810727)	BCR494_Buffy	(SRX5288020)	BCR494_Buffy (SRX5288020)	BCR494_Buffy.bam	(SRR8483268)	BCR494_Buffy.bam (SRR8483268)
BCR494_Tumor	(SAMN10810728)	BCR494_Tumor (SAMN10810728)	BCR494_Tumor	(SRX5288021)	BCR494_Tumor (SRX5288021)	BCR494_Tumor.bam	(SRR8483267)	BCR494_Tumor.bam (SRR8483267)
TB39_MET	(SAMN10810735)	TB39_MET (SAMN10810735)	TB39_MET	(SRX5288022)	TB39_MET (SRX5288022)	TB39_MET.bam	(SRR8483266)	TB39_MET.bam (SRR8483266)
TB39_cfDNA_treatment-day_560	(SAMN10810736)	TB39_cfDNA_treatment-day_560 (SAMN10810736)	TB39_cfDNA_treatment-day_560	(SRX5288023)	TB39_cfDNA_treatment-day_560 (SRX5288023)	TB39_cfDNA_treatment-day_560.bam	(SRR8483265)	TB39_cfDNA_treatment-day_560.bam (SRR8483265)
BCR503_cfDNA_treatment-day_0_rep-1	(SAMN10810815)	BCR503_cfDNA_treatment-day_0_rep-1 (SAMN10810815)	BCR503_cfDNA_treatment-day_0_rep-1	(SRX5288024)	BCR503_cfDNA_treatment-day_0_rep-1 (SRX5288024)	BCR503_cfDNA_treatment-day_0_rep-1.sscs.tagswap.bam	(SRR8483264)	BCR503_cfDNA_treatment-day_0_rep-1.sscs.tagswap.bam (SRR8483264)
BCR503_cfDNA_treatment-day_70_rep-1	(SAMN10810816)	BCR503_cfDNA_treatment-day_70_rep-1 (SAMN10810816)	BCR503_cfDNA_treatment-day_70_rep-1	(SRX5288025)	BCR503_cfDNA_treatment-day_70_rep-1 (SRX5288025)	BCR503_cfDNA_treatment-day_70_rep-1.sscs.tagswap.bam	(SRR8483263)	BCR503_cfDNA_treatment-day_70_rep-1.sscs.tagswap.bam (SRR8483263)
BCR503_cfDNA_treatment-day_27_rep-1	(SAMN10810813)	BCR503_cfDNA_treatment-day_27_rep-1 (SAMN10810813)	BCR503_cfDNA_treatment-day_27_rep-1	(SRX5288026)	BCR503_cfDNA_treatment-day_27_rep-1 (SRX5288026)	BCR503_cfDNA_treatment-day_27_rep-1.sscs.tagswap.bam	(SRR8483262)	BCR503_cfDNA_treatment-day_27_rep-1.sscs.tagswap.bam (SRR8483262)
BCR503_cfDNA_treatment-day_337_rep-1	(SAMN10810814)	BCR503_cfDNA_treatment-day_337_rep-1 (SAMN10810814)	BCR503_cfDNA_treatment-day_337_rep-1	(SRX5288027)	BCR503_cfDNA_treatment-day_337_rep-1 (SRX5288027)	BCR503_cfDNA_treatment-day_337_rep-1.sscs.tagswap.bam	(SRR8483261)	BCR503_cfDNA_treatment-day_337_rep-1.sscs.tagswap.bam (SRR8483261)
BCR495_cfDNA_treatment-day_109_rep-2	(SAMN10810811)	BCR495_cfDNA_treatment-day_109_rep-2 (SAMN10810811)	BCR495_cfDNA_treatment-day_109_rep-2	(SRX5288028)	BCR495_cfDNA_treatment-day_109_rep-2 (SRX5288028)	BCR495_cfDNA_treatment-day_109_rep-2.sscs.tagswap.bam	(SRR8483260)	BCR495_cfDNA_treatment-day_109_rep-2.sscs.tagswap.bam (SRR8483260)
BCR495_cfDNA_treatment-day_127_rep-2	(SAMN10810812)	BCR495_cfDNA_treatment-day_127_rep-2 (SAMN10810812)	BCR495_cfDNA_treatment-day_127_rep-2	(SRX5288029)	BCR495_cfDNA_treatment-day_127_rep-2 (SRX5288029)	BCR495_cfDNA_treatment-day_127_rep-2.sscs.tagswap.bam	(SRR8483259)	BCR495_cfDNA_treatment-day_127_rep-2.sscs.tagswap.bam (SRR8483259)
BCR495_cfDNA_treatment-day_23_rep-2	(SAMN10810809)	BCR495_cfDNA_treatment-day_23_rep-2 (SAMN10810809)	BCR495_cfDNA_treatment-day_23_rep-2	(SRX5288030)	BCR495_cfDNA_treatment-day_23_rep-2 (SRX5288030)	BCR495_cfDNA_treatment-day_23_rep-2.sscs.tagswap.bam	(SRR8483258)	BCR495_cfDNA_treatment-day_23_rep-2.sscs.tagswap.bam (SRR8483258)
BCR495_cfDNA_treatment-day_71_rep-2	(SAMN10810810)	BCR495_cfDNA_treatment-day_71_rep-2 (SAMN10810810)	BCR495_cfDNA_treatment-day_71_rep-2	(SRX5288031)	BCR495_cfDNA_treatment-day_71_rep-2 (SRX5288031)	BCR495_cfDNA_treatment-day_71_rep-2.sscs.tagswap.bam	(SRR8483257)	BCR495_cfDNA_treatment-day_71_rep-2.sscs.tagswap.bam (SRR8483257)
BCR495_cfDNA_treatment-day_319_rep-1	(SAMN10810807)	BCR495_cfDNA_treatment-day_319_rep-1 (SAMN10810807)	BCR495_cfDNA_treatment-day_319_rep-1	(SRX5288032)	BCR495_cfDNA_treatment-day_319_rep-1 (SRX5288032)	BCR495_cfDNA_treatment-day_319_rep-1.sscs.tagswap.bam	(SRR8483256)	BCR495_cfDNA_treatment-day_319_rep-1.sscs.tagswap.bam (SRR8483256)
BCR495_cfDNA_treatment-day_430_rep-1	(SAMN10810808)	BCR495_cfDNA_treatment-day_430_rep-1 (SAMN10810808)	BCR495_cfDNA_treatment-day_430_rep-1	(SRX5288033)	BCR495_cfDNA_treatment-day_430_rep-1 (SRX5288033)	BCR495_cfDNA_treatment-day_430_rep-1.sscs.tagswap.bam	(SRR8483255)	BCR495_cfDNA_treatment-day_430_rep-1.sscs.tagswap.bam (SRR8483255)
TB52_cfDNA_treatment-day_21_rep-2	(SAMN10810853)	TB52_cfDNA_treatment-day_21_rep-2 (SAMN10810853)	TB52_cfDNA_treatment-day_21_rep-2	(SRX5288034)	TB52_cfDNA_treatment-day_21_rep-2 (SRX5288034)	TB52_cfDNA_treatment-day_21_rep-2.sscs.tagswap.bam	(SRR8483254)	TB52_cfDNA_treatment-day_21_rep-2.sscs.tagswap.bam (SRR8483254)
TB52_cfDNA_treatment-day_10_rep-2	(SAMN10810854)	TB52_cfDNA_treatment-day_10_rep-2 (SAMN10810854)	TB52_cfDNA_treatment-day_10_rep-2	(SRX5288035)	TB52_cfDNA_treatment-day_10_rep-2 (SRX5288035)	TB52_cfDNA_treatment-day_10_rep-2.sscs.tagswap.bam	(SRR8483253)	TB52_cfDNA_treatment-day_10_rep-2.sscs.tagswap.bam (SRR8483253)
TB52_cfDNA_treatment-day_163_rep-1	(SAMN10810851)	TB52_cfDNA_treatment-day_163_rep-1 (SAMN10810851)	TB52_cfDNA_treatment-day_163_rep-1	(SRX5288036)	TB52_cfDNA_treatment-day_163_rep-1 (SRX5288036)	TB52_cfDNA_treatment-day_163_rep-1.sscs.tagswap.bam	(SRR8483252)	TB52_cfDNA_treatment-day_163_rep-1.sscs.tagswap.bam (SRR8483252)
TB52_cfDNA_treatment-day_282_rep-1	(SAMN10810852)	TB52_cfDNA_treatment-day_282_rep-1 (SAMN10810852)	TB52_cfDNA_treatment-day_282_rep-1	(SRX5288037)	TB52_cfDNA_treatment-day_282_rep-1 (SRX5288037)	TB52_cfDNA_treatment-day_282_rep-1.sscs.tagswap.bam	(SRR8483251)	TB52_cfDNA_treatment-day_282_rep-1.sscs.tagswap.bam (SRR8483251)
TB52_cfDNA_treatment-day_43_rep-3	(SAMN10810849)	TB52_cfDNA_treatment-day_43_rep-3 (SAMN10810849)	TB52_cfDNA_treatment-day_43_rep-3	(SRX5288038)	TB52_cfDNA_treatment-day_43_rep-3 (SRX5288038)	TB52_cfDNA_treatment-day_43_rep-3.sscs.tagswap.bam	(SRR8483250)	TB52_cfDNA_treatment-day_43_rep-3.sscs.tagswap.bam (SRR8483250)
TB52_cfDNA_treatment-day_84_rep-1	(SAMN10810850)	TB52_cfDNA_treatment-day_84_rep-1 (SAMN10810850)	TB52_cfDNA_treatment-day_84_rep-1	(SRX5288039)	TB52_cfDNA_treatment-day_84_rep-1 (SRX5288039)	TB52_cfDNA_treatment-day_84_rep-1.sscs.tagswap.bam	(SRR8483249)	TB52_cfDNA_treatment-day_84_rep-1.sscs.tagswap.bam (SRR8483249)
TB52_cfDNA_treatment-day_43_rep-1	(SAMN10810847)	TB52_cfDNA_treatment-day_43_rep-1 (SAMN10810847)	TB52_cfDNA_treatment-day_43_rep-1	(SRX5288040)	TB52_cfDNA_treatment-day_43_rep-1 (SRX5288040)	TB52_cfDNA_treatment-day_43_rep-1.sscs.tagswap.bam	(SRR8483248)	TB52_cfDNA_treatment-day_43_rep-1.sscs.tagswap.bam (SRR8483248)
TB52_cfDNA_treatment-day_43_rep-2	(SAMN10810848)	TB52_cfDNA_treatment-day_43_rep-2 (SAMN10810848)	TB52_cfDNA_treatment-day_43_rep-2	(SRX5288041)	TB52_cfDNA_treatment-day_43_rep-2 (SRX5288041)	TB52_cfDNA_treatment-day_43_rep-2.sscs.tagswap.bam	(SRR8483247)	TB52_cfDNA_treatment-day_43_rep-2.sscs.tagswap.bam (SRR8483247)
TB52_cfDNA_treatment-day_14_rep-4	(SAMN10810855)	TB52_cfDNA_treatment-day_14_rep-4 (SAMN10810855)	TB52_cfDNA_treatment-day_14_rep-4	(SRX5288042)	TB52_cfDNA_treatment-day_14_rep-4 (SRX5288042)	TB52_cfDNA_treatment-day_14_rep-4.sscs.tagswap.bam	(SRR8483246)	TB52_cfDNA_treatment-day_14_rep-4.sscs.tagswap.bam (SRR8483246)
TB52_cfDNA_treatment-day_43_rep-4	(SAMN10810856)	TB52_cfDNA_treatment-day_43_rep-4 (SAMN10810856)	TB52_cfDNA_treatment-day_43_rep-4	(SRX5288043)	TB52_cfDNA_treatment-day_43_rep-4 (SRX5288043)	TB52_cfDNA_treatment-day_43_rep-4.sscs.tagswap.bam	(SRR8483245)	TB52_cfDNA_treatment-day_43_rep-4.sscs.tagswap.bam (SRR8483245)
BCR480_cfDNA_treatment-day-277_rep-1	(SAMN10810740)	BCR480_cfDNA_treatment-day-277_rep-1 (SAMN10810740)	BCR480_cfDNA_treatment-day-277_rep-1	(SRX5288044)	BCR480_cfDNA_treatment-day-277_rep-1 (SRX5288044)	BCR480_cfDNA_treatment-day-277_rep-1.sscs.tagswap.bam	(SRR8483244)	BCR480_cfDNA_treatment-day-277_rep-1.sscs.tagswap.bam (SRR8483244)
TB52_cfDNA_treatment-day_282	(SAMN10810739)	TB52_cfDNA_treatment-day_282 (SAMN10810739)	TB52_cfDNA_treatment-day_282	(SRX5288045)	TB52_cfDNA_treatment-day_282 (SRX5288045)	TB52_cfDNA_treatment-day_282.bam	(SRR8483243)	TB52_cfDNA_treatment-day_282.bam (SRR8483243)
TB52_Tumor	(SAMN10810738)	TB52_Tumor (SAMN10810738)	TB52_Tumor	(SRX5288046)	TB52_Tumor (SRX5288046)	TB52_Tumor.bam	(SRR8483242)	TB52_Tumor.bam (SRR8483242)
TB52_Buffy	(SAMN10810737)	TB52_Buffy (SAMN10810737)	TB52_Buffy	(SRX5288047)	TB52_Buffy (SRX5288047)	TB52_Buffy.bam	(SRR8483241)	TB52_Buffy.bam (SRR8483241)
BCR480_cfDNA_treatment-day-42_rep-1	(SAMN10810744)	BCR480_cfDNA_treatment-day-42_rep-1 (SAMN10810744)	BCR480_cfDNA_treatment-day-42_rep-1	(SRX5288048)	BCR480_cfDNA_treatment-day-42_rep-1 (SRX5288048)	BCR480_cfDNA_treatment-day-42_rep-1.sscs.tagswap.bam	(SRR8483240)	BCR480_cfDNA_treatment-day-42_rep-1.sscs.tagswap.bam (SRR8483240)
BCR480_cfDNA_treatment-day-22_rep-1	(SAMN10810743)	BCR480_cfDNA_treatment-day-22_rep-1 (SAMN10810743)	BCR480_cfDNA_treatment-day-22_rep-1	(SRX5288049)	BCR480_cfDNA_treatment-day-22_rep-1 (SRX5288049)	BCR480_cfDNA_treatment-day-22_rep-1.sscs.tagswap.bam	(SRR8483239)	BCR480_cfDNA_treatment-day-22_rep-1.sscs.tagswap.bam (SRR8483239)
BCR480_cfDNA_treatment-day-0_rep-1	(SAMN10810742)	BCR480_cfDNA_treatment-day-0_rep-1 (SAMN10810742)	BCR480_cfDNA_treatment-day-0_rep-1	(SRX5288050)	BCR480_cfDNA_treatment-day-0_rep-1 (SRX5288050)	BCR480_cfDNA_treatment-day-0_rep-1.sscs.tagswap.bam	(SRR8483238)	BCR480_cfDNA_treatment-day-0_rep-1.sscs.tagswap.bam (SRR8483238)
BCR480_cfDNA_treatment-day-105_rep-1	(SAMN10810746)	BCR480_cfDNA_treatment-day-105_rep-1 (SAMN10810746)	BCR480_cfDNA_treatment-day-105_rep-1	(SRX5288052)	BCR480_cfDNA_treatment-day-105_rep-1 (SRX5288052)	BCR480_cfDNA_treatment-day-105_rep-1.sscs.tagswap.bam	(SRR8483236)	BCR480_cfDNA_treatment-day-105_rep-1.sscs.tagswap.bam (SRR8483236)
BCR480_cfDNA_treatment-day-347_rep-1	(SAMN10810741)	BCR480_cfDNA_treatment-day-347_rep-1 (SAMN10810741)	BCR480_cfDNA_treatment-day-347_rep-1	(SRX5288051)	BCR480_cfDNA_treatment-day-347_rep-1 (SRX5288051)	BCR480_cfDNA_treatment-day-347_rep-1.sscs.tagswap.bam	(SRR8483237)	BCR480_cfDNA_treatment-day-347_rep-1.sscs.tagswap.bam (SRR8483237)
BCR480_cfDNA_treatment-day-63_rep-1	(SAMN10810745)	BCR480_cfDNA_treatment-day-63_rep-1 (SAMN10810745)	BCR480_cfDNA_treatment-day-63_rep-1	(SRX5288053)	BCR480_cfDNA_treatment-day-63_rep-1 (SRX5288053)	BCR480_cfDNA_treatment-day-63_rep-1.sscs.tagswap.bam	(SRR8483235)	BCR480_cfDNA_treatment-day-63_rep-1.sscs.tagswap.bam (SRR8483235)
TB52_cfDNA_treatment-day_282_rep-2	(SAMN10810860)	TB52_cfDNA_treatment-day_282_rep-2 (SAMN10810860)	TB52_cfDNA_treatment-day_282_rep-2	(SRX5288054)	TB52_cfDNA_treatment-day_282_rep-2 (SRX5288054)	TB52_cfDNA_treatment-day_282_rep-2.sscs.tagswap.bam	(SRR8483234)	TB52_cfDNA_treatment-day_282_rep-2.sscs.tagswap.bam (SRR8483234)
TB52_cfDNA_treatment-day_163_rep-3	(SAMN10810859)	TB52_cfDNA_treatment-day_163_rep-3 (SAMN10810859)	TB52_cfDNA_treatment-day_163_rep-3	(SRX5288055)	TB52_cfDNA_treatment-day_163_rep-3 (SRX5288055)	TB52_cfDNA_treatment-day_163_rep-3.sscs.tagswap.bam	(SRR8483233)	TB52_cfDNA_treatment-day_163_rep-3.sscs.tagswap.bam (SRR8483233)
TB52_cfDNA_treatment-day_60_rep-2	(SAMN10810858)	TB52_cfDNA_treatment-day_60_rep-2 (SAMN10810858)	TB52_cfDNA_treatment-day_60_rep-2	(SRX5288056)	TB52_cfDNA_treatment-day_60_rep-2 (SRX5288056)	TB52_cfDNA_treatment-day_60_rep-2.sscs.tagswap.bam	(SRR8483232)	TB52_cfDNA_treatment-day_60_rep-2.sscs.tagswap.bam (SRR8483232)
TB52_cfDNA_treatment-day_84_rep-3	(SAMN10810857)	TB52_cfDNA_treatment-day_84_rep-3 (SAMN10810857)	TB52_cfDNA_treatment-day_84_rep-3	(SRX5288057)	TB52_cfDNA_treatment-day_84_rep-3 (SRX5288057)	TB52_cfDNA_treatment-day_84_rep-3.sscs.tagswap.bam	(SRR8483231)	TB52_cfDNA_treatment-day_84_rep-3.sscs.tagswap.bam (SRR8483231)
TB52_cfDNA_treatment-day_14_rep-3	(SAMN10810863)	TB52_cfDNA_treatment-day_14_rep-3 (SAMN10810863)	TB52_cfDNA_treatment-day_14_rep-3	(SRX5288059)	TB52_cfDNA_treatment-day_14_rep-3 (SRX5288059)	TB52_cfDNA_treatment-day_14_rep-3.sscs.tagswap.bam	(SRR8483229)	TB52_cfDNA_treatment-day_14_rep-3.sscs.tagswap.bam (SRR8483229)
TB52_cfDNA_treatment-day_84_rep-2	(SAMN10810864)	TB52_cfDNA_treatment-day_84_rep-2 (SAMN10810864)	TB52_cfDNA_treatment-day_84_rep-2	(SRX5288058)	TB52_cfDNA_treatment-day_84_rep-2 (SRX5288058)	TB52_cfDNA_treatment-day_84_rep-2.sscs.tagswap.bam	(SRR8483230)	TB52_cfDNA_treatment-day_84_rep-2.sscs.tagswap.bam (SRR8483230)
TB52_cfDNA_treatment-day_10_rep-3	(SAMN10810862)	TB52_cfDNA_treatment-day_10_rep-3 (SAMN10810862)	TB52_cfDNA_treatment-day_10_rep-3	(SRX5288060)	TB52_cfDNA_treatment-day_10_rep-3 (SRX5288060)	TB52_cfDNA_treatment-day_10_rep-3.sscs.tagswap.bam	(SRR8483228)	TB52_cfDNA_treatment-day_10_rep-3.sscs.tagswap.bam (SRR8483228)
TB52_cfDNA_treatment-day_21_rep-3	(SAMN10810861)	TB52_cfDNA_treatment-day_21_rep-3 (SAMN10810861)	TB52_cfDNA_treatment-day_21_rep-3	(SRX5288061)	TB52_cfDNA_treatment-day_21_rep-3 (SRX5288061)	TB52_cfDNA_treatment-day_21_rep-3.sscs.tagswap.bam	(SRR8483227)	TB52_cfDNA_treatment-day_21_rep-3.sscs.tagswap.bam (SRR8483227)
TB52_cfDNA_treatment-day_163_rep-2	(SAMN10810865)	TB52_cfDNA_treatment-day_163_rep-2 (SAMN10810865)	TB52_cfDNA_treatment-day_163_rep-2	(SRX5288063)	TB52_cfDNA_treatment-day_163_rep-2 (SRX5288063)	TB52_cfDNA_treatment-day_163_rep-2.sscs.tagswap.bam	(SRR8483225)	TB52_cfDNA_treatment-day_163_rep-2.sscs.tagswap.bam (SRR8483225)
TB52_cfDNA_treatment-day_60_rep-1	(SAMN10810866)	TB52_cfDNA_treatment-day_60_rep-1 (SAMN10810866)	TB52_cfDNA_treatment-day_60_rep-1	(SRX5288062)	TB52_cfDNA_treatment-day_60_rep-1 (SRX5288062)	TB52_cfDNA_treatment-day_60_rep-1.sscs.tagswap.bam	(SRR8483226)	TB52_cfDNA_treatment-day_60_rep-1.sscs.tagswap.bam (SRR8483226)
TB39_cfDNA_treatment-day_148_rep-2	(SAMN10810842)	TB39_cfDNA_treatment-day_148_rep-2 (SAMN10810842)	TB39_cfDNA_treatment-day_148_rep-2	(SRX5288064)	TB39_cfDNA_treatment-day_148_rep-2 (SRX5288064)	TB39_cfDNA_treatment-day_148_rep-2.sscs.tagswap.bam	(SRR8483224)	TB39_cfDNA_treatment-day_148_rep-2.sscs.tagswap.bam (SRR8483224)
TB39_cfDNA_treatment-day_148_rep-1	(SAMN10810841)	TB39_cfDNA_treatment-day_148_rep-1 (SAMN10810841)	TB39_cfDNA_treatment-day_148_rep-1	(SRX5288065)	TB39_cfDNA_treatment-day_148_rep-1 (SRX5288065)	TB39_cfDNA_treatment-day_148_rep-1.sscs.tagswap.bam	(SRR8483223)	TB39_cfDNA_treatment-day_148_rep-1.sscs.tagswap.bam (SRR8483223)
TB52_cfDNA_treatment-day_10_rep-1	(SAMN10810844)	TB52_cfDNA_treatment-day_10_rep-1 (SAMN10810844)	TB52_cfDNA_treatment-day_10_rep-1	(SRX5288066)	TB52_cfDNA_treatment-day_10_rep-1 (SRX5288066)	TB52_cfDNA_treatment-day_10_rep-1.sscs.tagswap.bam	(SRR8483222)	TB52_cfDNA_treatment-day_10_rep-1.sscs.tagswap.bam (SRR8483222)
TB52_cfDNA_treatment-day_21_rep-1	(SAMN10810843)	TB52_cfDNA_treatment-day_21_rep-1 (SAMN10810843)	TB52_cfDNA_treatment-day_21_rep-1	(SRX5288067)	TB52_cfDNA_treatment-day_21_rep-1 (SRX5288067)	TB52_cfDNA_treatment-day_21_rep-1.sscs.tagswap.bam	(SRR8483221)	TB52_cfDNA_treatment-day_21_rep-1.sscs.tagswap.bam (SRR8483221)
TB39_cfDNA_treatment-day_426_rep-2	(SAMN10810838)	TB39_cfDNA_treatment-day_426_rep-2 (SAMN10810838)	TB39_cfDNA_treatment-day_426_rep-2	(SRX5288068)	TB39_cfDNA_treatment-day_426_rep-2 (SRX5288068)	TB39_cfDNA_treatment-day_426_rep-2.sscs.tagswap.bam	(SRR8483220)	TB39_cfDNA_treatment-day_426_rep-2.sscs.tagswap.bam (SRR8483220)
TB39_cfDNA_treatment-day_426_rep-1	(SAMN10810837)	TB39_cfDNA_treatment-day_426_rep-1 (SAMN10810837)	TB39_cfDNA_treatment-day_426_rep-1	(SRX5288069)	TB39_cfDNA_treatment-day_426_rep-1 (SRX5288069)	TB39_cfDNA_treatment-day_426_rep-1.sscs.tagswap.bam	(SRR8483219)	TB39_cfDNA_treatment-day_426_rep-1.sscs.tagswap.bam (SRR8483219)
TB39_cfDNA_treatment-day_98_rep-2	(SAMN10810840)	TB39_cfDNA_treatment-day_98_rep-2 (SAMN10810840)	TB39_cfDNA_treatment-day_98_rep-2	(SRX5288070)	TB39_cfDNA_treatment-day_98_rep-2 (SRX5288070)	TB39_cfDNA_treatment-day_98_rep-2.sscs.tagswap.bam	(SRR8483218)	TB39_cfDNA_treatment-day_98_rep-2.sscs.tagswap.bam (SRR8483218)
TB39_cfDNA_treatment-day_98_rep-1	(SAMN10810839)	TB39_cfDNA_treatment-day_98_rep-1 (SAMN10810839)	TB39_cfDNA_treatment-day_98_rep-1	(SRX5288071)	TB39_cfDNA_treatment-day_98_rep-1 (SRX5288071)	TB39_cfDNA_treatment-day_98_rep-1.sscs.tagswap.bam	(SRR8483217)	TB39_cfDNA_treatment-day_98_rep-1.sscs.tagswap.bam (SRR8483217)
TB52_cfDNA_treatment-day_14_rep-2	(SAMN10810846)	TB52_cfDNA_treatment-day_14_rep-2 (SAMN10810846)	TB52_cfDNA_treatment-day_14_rep-2	(SRX5288072)	TB52_cfDNA_treatment-day_14_rep-2 (SRX5288072)	TB52_cfDNA_treatment-day_14_rep-2.sscs.tagswap.bam	(SRR8483216)	TB52_cfDNA_treatment-day_14_rep-2.sscs.tagswap.bam (SRR8483216)
TB52_cfDNA_treatment-day_14_rep-1	(SAMN10810845)	TB52_cfDNA_treatment-day_14_rep-1 (SAMN10810845)	TB52_cfDNA_treatment-day_14_rep-1	(SRX5288073)	TB52_cfDNA_treatment-day_14_rep-1 (SRX5288073)	TB52_cfDNA_treatment-day_14_rep-1.sscs.tagswap.bam	(SRR8483215)	TB52_cfDNA_treatment-day_14_rep-1.sscs.tagswap.bam (SRR8483215)
BCR486_cfDNA_treatment-day_70_rep-1	(SAMN10810755)	BCR486_cfDNA_treatment-day_70_rep-1 (SAMN10810755)	BCR486_cfDNA_treatment-day_70_rep-1	(SRX5288074)	BCR486_cfDNA_treatment-day_70_rep-1 (SRX5288074)	BCR486_cfDNA_treatment-day_70_rep-1.sscs.tagswap.bam	(SRR8483214)	BCR486_cfDNA_treatment-day_70_rep-1.sscs.tagswap.bam (SRR8483214)
BCR486_cfDNA_treatment-day_0_rep-1	(SAMN10810756)	BCR486_cfDNA_treatment-day_0_rep-1 (SAMN10810756)	BCR486_cfDNA_treatment-day_0_rep-1	(SRX5288075)	BCR486_cfDNA_treatment-day_0_rep-1 (SRX5288075)	BCR486_cfDNA_treatment-day_0_rep-1.sscs.tagswap.bam	(SRR8483213)	BCR486_cfDNA_treatment-day_0_rep-1.sscs.tagswap.bam (SRR8483213)
BCR481_cfDNA_treatment-day-41_rep-1	(SAMN10810751)	BCR481_cfDNA_treatment-day-41_rep-1 (SAMN10810751)	BCR481_cfDNA_treatment-day-41_rep-1	(SRX5288076)	BCR481_cfDNA_treatment-day-41_rep-1 (SRX5288076)	BCR481_cfDNA_treatment-day-41_rep-1.sscs.tagswap.bam	(SRR8483212)	BCR481_cfDNA_treatment-day-41_rep-1.sscs.tagswap.bam (SRR8483212)
BCR481_cfDNA_treatment-day-69_rep-1	(SAMN10810752)	BCR481_cfDNA_treatment-day-69_rep-1 (SAMN10810752)	BCR481_cfDNA_treatment-day-69_rep-1	(SRX5288077)	BCR481_cfDNA_treatment-day-69_rep-1 (SRX5288077)	BCR481_cfDNA_treatment-day-69_rep-1.sscs.tagswap.bam	(SRR8483211)	BCR481_cfDNA_treatment-day-69_rep-1.sscs.tagswap.bam (SRR8483211)
BCR486_cfDNA_treatment-day_10_rep-1	(SAMN10810753)	BCR486_cfDNA_treatment-day_10_rep-1 (SAMN10810753)	BCR486_cfDNA_treatment-day_10_rep-1	(SRX5288078)	BCR486_cfDNA_treatment-day_10_rep-1 (SRX5288078)	BCR486_cfDNA_treatment-day_10_rep-1.sscs.tagswap.bam	(SRR8483210)	BCR486_cfDNA_treatment-day_10_rep-1.sscs.tagswap.bam (SRR8483210)
BCR486_cfDNA_treatment-day_29_rep-1	(SAMN10810754)	BCR486_cfDNA_treatment-day_29_rep-1 (SAMN10810754)	BCR486_cfDNA_treatment-day_29_rep-1	(SRX5288079)	BCR486_cfDNA_treatment-day_29_rep-1 (SRX5288079)	BCR486_cfDNA_treatment-day_29_rep-1.sscs.tagswap.bam	(SRR8483209)	BCR486_cfDNA_treatment-day_29_rep-1.sscs.tagswap.bam (SRR8483209)
BCR480_cfDNA_treatment-day-81_rep-1	(SAMN10810747)	BCR480_cfDNA_treatment-day-81_rep-1 (SAMN10810747)	BCR480_cfDNA_treatment-day-81_rep-1	(SRX5288080)	BCR480_cfDNA_treatment-day-81_rep-1 (SRX5288080)	BCR480_cfDNA_treatment-day-81_rep-1.sscs.tagswap.bam	(SRR8483208)	BCR480_cfDNA_treatment-day-81_rep-1.sscs.tagswap.bam (SRR8483208)
BCR481_cfDNA_treatment-day-83_rep-1	(SAMN10810748)	BCR481_cfDNA_treatment-day-83_rep-1 (SAMN10810748)	BCR481_cfDNA_treatment-day-83_rep-1	(SRX5288081)	BCR481_cfDNA_treatment-day-83_rep-1 (SRX5288081)	BCR481_cfDNA_treatment-day-83_rep-1.sscs.tagswap.bam	(SRR8483207)	BCR481_cfDNA_treatment-day-83_rep-1.sscs.tagswap.bam (SRR8483207)
BCR481_cfDNA_treatment-day-126_rep-1	(SAMN10810749)	BCR481_cfDNA_treatment-day-126_rep-1 (SAMN10810749)	BCR481_cfDNA_treatment-day-126_rep-1	(SRX5288082)	BCR481_cfDNA_treatment-day-126_rep-1 (SRX5288082)	BCR481_cfDNA_treatment-day-126_rep-1.sscs.tagswap.bam	(SRR8483206)	BCR481_cfDNA_treatment-day-126_rep-1.sscs.tagswap.bam (SRR8483206)
BCR481_cfDNA_treatment-day-0_rep-1	(SAMN10810750)	BCR481_cfDNA_treatment-day-0_rep-1 (SAMN10810750)	BCR481_cfDNA_treatment-day-0_rep-1	(SRX5288083)	BCR481_cfDNA_treatment-day-0_rep-1 (SRX5288083)	BCR481_cfDNA_treatment-day-0_rep-1.sscs.tagswap.bam	(SRR8483205)	BCR481_cfDNA_treatment-day-0_rep-1.sscs.tagswap.bam (SRR8483205)
BCR503_cfDNA_treatment-day_252_rep-1	(SAMN10810827)	BCR503_cfDNA_treatment-day_252_rep-1 (SAMN10810827)	BCR503_cfDNA_treatment-day_252_rep-1	(SRX5288084)	BCR503_cfDNA_treatment-day_252_rep-1 (SRX5288084)	BCR503_cfDNA_treatment-day_252_rep-1.sscs.tagswap.bam	(SRR8483204)	BCR503_cfDNA_treatment-day_252_rep-1.sscs.tagswap.bam (SRR8483204)
TB39_cfDNA_treatment-day_210_rep-1	(SAMN10810828)	TB39_cfDNA_treatment-day_210_rep-1 (SAMN10810828)	TB39_cfDNA_treatment-day_210_rep-1	(SRX5288085)	TB39_cfDNA_treatment-day_210_rep-1 (SRX5288085)	TB39_cfDNA_treatment-day_210_rep-1.sscs.tagswap.bam	(SRR8483203)	TB39_cfDNA_treatment-day_210_rep-1.sscs.tagswap.bam (SRR8483203)
TB39_cfDNA_treatment-day_210_rep-2	(SAMN10810829)	TB39_cfDNA_treatment-day_210_rep-2 (SAMN10810829)	TB39_cfDNA_treatment-day_210_rep-2	(SRX5288086)	TB39_cfDNA_treatment-day_210_rep-2 (SRX5288086)	TB39_cfDNA_treatment-day_210_rep-2.sscs.tagswap.bam	(SRR8483202)	TB39_cfDNA_treatment-day_210_rep-2.sscs.tagswap.bam (SRR8483202)
TB39_cfDNA_treatment-day_560_rep-1	(SAMN10810830)	TB39_cfDNA_treatment-day_560_rep-1 (SAMN10810830)	TB39_cfDNA_treatment-day_560_rep-1	(SRX5288087)	TB39_cfDNA_treatment-day_560_rep-1 (SRX5288087)	TB39_cfDNA_treatment-day_560_rep-1.sscs.tagswap.bam	(SRR8483201)	TB39_cfDNA_treatment-day_560_rep-1.sscs.tagswap.bam (SRR8483201)
TB39_cfDNA_treatment-day_0_rep-1	(SAMN10810831)	TB39_cfDNA_treatment-day_0_rep-1 (SAMN10810831)	TB39_cfDNA_treatment-day_0_rep-1	(SRX5288088)	TB39_cfDNA_treatment-day_0_rep-1 (SRX5288088)	TB39_cfDNA_treatment-day_0_rep-1.sscs.tagswap.bam	(SRR8483200)	TB39_cfDNA_treatment-day_0_rep-1.sscs.tagswap.bam (SRR8483200)
TB39_cfDNA_treatment-day_0_rep-2	(SAMN10810832)	TB39_cfDNA_treatment-day_0_rep-2 (SAMN10810832)	TB39_cfDNA_treatment-day_0_rep-2	(SRX5288089)	TB39_cfDNA_treatment-day_0_rep-2 (SRX5288089)	TB39_cfDNA_treatment-day_0_rep-2.sscs.tagswap.bam	(SRR8483199)	TB39_cfDNA_treatment-day_0_rep-2.sscs.tagswap.bam (SRR8483199)
TB39_cfDNA_treatment-day_28_rep-2	(SAMN10810834)	TB39_cfDNA_treatment-day_28_rep-2 (SAMN10810834)	TB39_cfDNA_treatment-day_28_rep-2	(SRX5288091)	TB39_cfDNA_treatment-day_28_rep-2 (SRX5288091)	TB39_cfDNA_treatment-day_28_rep-2.sscs.tagswap.bam	(SRR8483197)	TB39_cfDNA_treatment-day_28_rep-2.sscs.tagswap.bam (SRR8483197)
TB39_cfDNA_treatment-day_28_rep-1	(SAMN10810833)	TB39_cfDNA_treatment-day_28_rep-1 (SAMN10810833)	TB39_cfDNA_treatment-day_28_rep-1	(SRX5288090)	TB39_cfDNA_treatment-day_28_rep-1 (SRX5288090)	TB39_cfDNA_treatment-day_28_rep-1.sscs.tagswap.bam	(SRR8483198)	TB39_cfDNA_treatment-day_28_rep-1.sscs.tagswap.bam (SRR8483198)
TB39_cfDNA_treatment-day_56_rep-1	(SAMN10810835)	TB39_cfDNA_treatment-day_56_rep-1 (SAMN10810835)	TB39_cfDNA_treatment-day_56_rep-1	(SRX5288092)	TB39_cfDNA_treatment-day_56_rep-1 (SRX5288092)	TB39_cfDNA_treatment-day_56_rep-1.sscs.tagswap.bam	(SRR8483196)	TB39_cfDNA_treatment-day_56_rep-1.sscs.tagswap.bam (SRR8483196)
TB39_cfDNA_treatment-day_56_rep-2	(SAMN10810836)	TB39_cfDNA_treatment-day_56_rep-2 (SAMN10810836)	TB39_cfDNA_treatment-day_56_rep-2	(SRX5288093)	TB39_cfDNA_treatment-day_56_rep-2 (SRX5288093)	TB39_cfDNA_treatment-day_56_rep-2.sscs.tagswap.bam	(SRR8483195)	TB39_cfDNA_treatment-day_56_rep-2.sscs.tagswap.bam (SRR8483195)
BCR486_cfDNA_treatment-day_14_rep-2	(SAMN10810766)	BCR486_cfDNA_treatment-day_14_rep-2 (SAMN10810766)	BCR486_cfDNA_treatment-day_14_rep-2	(SRX5288094)	BCR486_cfDNA_treatment-day_14_rep-2 (SRX5288094)	BCR486_cfDNA_treatment-day_14_rep-2.sscs.tagswap.bam	(SRR8483194)	BCR486_cfDNA_treatment-day_14_rep-2.sscs.tagswap.bam (SRR8483194)
BCR486_cfDNA_treatment-day_70_rep-2	(SAMN10810765)	BCR486_cfDNA_treatment-day_70_rep-2 (SAMN10810765)	BCR486_cfDNA_treatment-day_70_rep-2	(SRX5288095)	BCR486_cfDNA_treatment-day_70_rep-2 (SRX5288095)	BCR486_cfDNA_treatment-day_70_rep-2.sscs.tagswap.bam	(SRR8483193)	BCR486_cfDNA_treatment-day_70_rep-2.sscs.tagswap.bam (SRR8483193)
BCR486_cfDNA_treatment-day_14_rep-1	(SAMN10810757)	BCR486_cfDNA_treatment-day_14_rep-1 (SAMN10810757)	BCR486_cfDNA_treatment-day_14_rep-1	(SRX5288097)	BCR486_cfDNA_treatment-day_14_rep-1 (SRX5288097)	BCR486_cfDNA_treatment-day_14_rep-1.sscs.tagswap.bam	(SRR8483191)	BCR486_cfDNA_treatment-day_14_rep-1.sscs.tagswap.bam (SRR8483191)
BCR486_cfDNA_treatment-day_43_rep-1	(SAMN10810758)	BCR486_cfDNA_treatment-day_43_rep-1 (SAMN10810758)	BCR486_cfDNA_treatment-day_43_rep-1	(SRX5288096)	BCR486_cfDNA_treatment-day_43_rep-1 (SRX5288096)	BCR486_cfDNA_treatment-day_43_rep-1.sscs.tagswap.bam	(SRR8483192)	BCR486_cfDNA_treatment-day_43_rep-1.sscs.tagswap.bam (SRR8483192)
BCR486_cfDNA_treatment-day_118_rep-1	(SAMN10810760)	BCR486_cfDNA_treatment-day_118_rep-1 (SAMN10810760)	BCR486_cfDNA_treatment-day_118_rep-1	(SRX5288098)	BCR486_cfDNA_treatment-day_118_rep-1 (SRX5288098)	BCR486_cfDNA_treatment-day_118_rep-1.sscs.tagswap.bam	(SRR8483190)	BCR486_cfDNA_treatment-day_118_rep-1.sscs.tagswap.bam (SRR8483190)
BCR486_cfDNA_treatment-day_84_rep-1	(SAMN10810759)	BCR486_cfDNA_treatment-day_84_rep-1 (SAMN10810759)	BCR486_cfDNA_treatment-day_84_rep-1	(SRX5288099)	BCR486_cfDNA_treatment-day_84_rep-1 (SRX5288099)	BCR486_cfDNA_treatment-day_84_rep-1.sscs.tagswap.bam	(SRR8483189)	BCR486_cfDNA_treatment-day_84_rep-1.sscs.tagswap.bam (SRR8483189)
BCR486_cfDNA_treatment-day_152_rep-1	(SAMN10810762)	BCR486_cfDNA_treatment-day_152_rep-1 (SAMN10810762)	BCR486_cfDNA_treatment-day_152_rep-1	(SRX5288100)	BCR486_cfDNA_treatment-day_152_rep-1 (SRX5288100)	BCR486_cfDNA_treatment-day_152_rep-1.sscs.tagswap.bam	(SRR8483188)	BCR486_cfDNA_treatment-day_152_rep-1.sscs.tagswap.bam (SRR8483188)
BCR486_cfDNA_treatment-day_99_rep-1	(SAMN10810761)	BCR486_cfDNA_treatment-day_99_rep-1 (SAMN10810761)	BCR486_cfDNA_treatment-day_99_rep-1	(SRX5288101)	BCR486_cfDNA_treatment-day_99_rep-1 (SRX5288101)	BCR486_cfDNA_treatment-day_99_rep-1.sscs.tagswap.bam	(SRR8483187)	BCR486_cfDNA_treatment-day_99_rep-1.sscs.tagswap.bam (SRR8483187)
BCR486_cfDNA_treatment-day_29_rep-2	(SAMN10810764)	BCR486_cfDNA_treatment-day_29_rep-2 (SAMN10810764)	BCR486_cfDNA_treatment-day_29_rep-2	(SRX5288102)	BCR486_cfDNA_treatment-day_29_rep-2 (SRX5288102)	BCR486_cfDNA_treatment-day_29_rep-2.sscs.tagswap.bam	(SRR8483186)	BCR486_cfDNA_treatment-day_29_rep-2.sscs.tagswap.bam (SRR8483186)
BCR486_cfDNA_treatment-day_252_rep-1	(SAMN10810763)	BCR486_cfDNA_treatment-day_252_rep-1 (SAMN10810763)	BCR486_cfDNA_treatment-day_252_rep-1	(SRX5288103)	BCR486_cfDNA_treatment-day_252_rep-1 (SRX5288103)	BCR486_cfDNA_treatment-day_252_rep-1.sscs.tagswap.bam	(SRR8483185)	BCR486_cfDNA_treatment-day_252_rep-1.sscs.tagswap.bam (SRR8483185)

## Sheet: Sheet3
STUDY: PRJNA516884
Sample	Experiment:	Run:
BCR488_cfDNA_treatment-day_77_rep-1 (SAMN10810775)	BCR488_cfDNA_treatment-day_77_rep-1 (SRX5287954)	BCR488_cfDNA_treatment-day_77_rep-1.sscs.tagswap.bam (SRR8483334)
BCR486_cfDNA_treatment-day_84_rep-2 (SAMN10810769)	BCR486_cfDNA_treatment-day_84_rep-2 (SRX5287956)	BCR486_cfDNA_treatment-day_84_rep-2.sscs.tagswap.bam (SRR8483332)
BCR488_cfDNA_treatment-day_14_rep-2 (SAMN10810776)	BCR488_cfDNA_treatment-day_14_rep-2 (SRX5287955)	BCR488_cfDNA_treatment-day_14_rep-2.sscs.tagswap.bam (SRR8483333)
BCR486_cfDNA_treatment-day_118_rep-2 (SAMN10810770)	BCR486_cfDNA_treatment-day_118_rep-2 (SRX5287957)	BCR486_cfDNA_treatment-day_118_rep-2.sscs.tagswap.bam (SRR8483331)
BCR486_cfDNA_treatment-day_43_rep-2 (SAMN10810767)	BCR486_cfDNA_treatment-day_43_rep-2 (SRX5287958)	BCR486_cfDNA_treatment-day_43_rep-2.sscs.tagswap.bam (SRR8483330)
BCR486_cfDNA_treatment-day_1147_rep-1 (SAMN10810768)	BCR486_cfDNA_treatment-day_1147_rep-1 (SRX5287959)	BCR486_cfDNA_treatment-day_1147_rep-1.sscs.tagswap.bam (SRR8483329)
BCR488_cfDNA_treatment-day_14_rep-1 (SAMN10810773)	BCR488_cfDNA_treatment-day_14_rep-1 (SRX5287960)	BCR488_cfDNA_treatment-day_14_rep-1.sscs.tagswap.bam (SRR8483328)
BCR488_cfDNA_treatment-day_175_rep-1 (SAMN10810774)	BCR488_cfDNA_treatment-day_175_rep-1 (SRX5287961)	BCR488_cfDNA_treatment-day_175_rep-1.sscs.tagswap.bam (SRR8483327)
BCR486_cfDNA_treatment-day_99_rep-2 (SAMN10810771)	BCR486_cfDNA_treatment-day_99_rep-2 (SRX5287962)	BCR486_cfDNA_treatment-day_99_rep-2.sscs.tagswap.bam (SRR8483326)
BCR486_cfDNA_treatment-day_152_rep-2 (SAMN10810772)	BCR486_cfDNA_treatment-day_152_rep-2 (SRX5287963)	BCR486_cfDNA_treatment-day_152_rep-2.sscs.tagswap.bam (SRR8483325)
BCR486_Buffy (SAMN10810721)	BCR486_Buffy (SRX5287964)	BCR486_Buffy.bam (SRR8483324)
BCR486_Tumor (SAMN10810722)	BCR486_Tumor (SRX5287965)	BCR486_Tumor.bam (SRR8483323)
BCR488_Buffy_WGS (SAMN10810723)	BCR488_Buffy_WGS (SRX5287966)	BCR488_Buffy_WGS.bam (SRR8483322)
BCR488_Tumor_WGS (SAMN10810724)	BCR488_Tumor_WGS (SRX5287967)	BCR488_Tumor_WGS.bam (SRR8483321)
BCR480_Buffy (SAMN10810717)	BCR480_Buffy (SRX5287968)	BCR480_Buffy.bam (SRR8483320)
BCR480_Tumor (SAMN10810718)	BCR480_Tumor (SRX5287969)	BCR480_Tumor.bam (SRR8483319)
BCR481_Buffy (SAMN10810719)	BCR481_Buffy (SRX5287970)	BCR481_Buffy.bam (SRR8483318)
BCR481_Tumor (SAMN10810720)	BCR481_Tumor (SRX5287971)	BCR481_Tumor.bam (SRR8483317)
BCR492_Buffy (SAMN10810725)	BCR492_Buffy (SRX5287972)	BCR492_Buffy.bam (SRR8483316)
BCR492_Tumor (SAMN10810726)	BCR492_Tumor (SRX5287973)	BCR492_Tumor.bam (SRR8483315)
BCR492_cfDNA_treatment-day_0_rep-1 (SAMN10810784)	BCR492_cfDNA_treatment-day_0_rep-1 (SRX5287974)	BCR492_cfDNA_treatment-day_0_rep-1.sscs.tagswap.bam (SRR8483314)
BCR492_cfDNA_treatment-day_364_rep-1 (SAMN10810783)	BCR492_cfDNA_treatment-day_364_rep-1 (SRX5287975)	BCR492_cfDNA_treatment-day_364_rep-1.sscs.tagswap.bam (SRR8483313)
BCR492_cfDNA_treatment-day_206_rep-1 (SAMN10810782)	BCR492_cfDNA_treatment-day_206_rep-1 (SRX5287976)	BCR492_cfDNA_treatment-day_206_rep-1.sscs.tagswap.bam (SRR8483312)
BCR488_cfDNA_treatment-day_167_rep-1 (SAMN10810781)	BCR488_cfDNA_treatment-day_167_rep-1 (SRX5287977)	BCR488_cfDNA_treatment-day_167_rep-1.sscs.tagswap.bam (SRR8483311)
BCR488_cfDNA_treatment-day_126_rep-1 (SAMN10810780)	BCR488_cfDNA_treatment-day_126_rep-1 (SRX5287978)	BCR488_cfDNA_treatment-day_126_rep-1.sscs.tagswap.bam (SRR8483310)
BCR488_cfDNA_treatment-day_77_rep-2 (SAMN10810779)	BCR488_cfDNA_treatment-day_77_rep-2 (SRX5287979)	BCR488_cfDNA_treatment-day_77_rep-2.sscs.tagswap.bam (SRR8483309)
BCR488_cfDNA_treatment-day_93_rep-1 (SAMN10810778)	BCR488_cfDNA_treatment-day_93_rep-1 (SRX5287980)	BCR488_cfDNA_treatment-day_93_rep-1.sscs.tagswap.bam (SRR8483308)
BCR488_cfDNA_treatment-day_56_rep-1 (SAMN10810777)	BCR488_cfDNA_treatment-day_56_rep-1 (SRX5287981)	BCR488_cfDNA_treatment-day_56_rep-1.sscs.tagswap.bam (SRR8483307)
BCR492_cfDNA_treatment-day_14_rep-1 (SAMN10810785)	BCR492_cfDNA_treatment-day_14_rep-1 (SRX5287983)	BCR492_cfDNA_treatment-day_14_rep-1.sscs.tagswap.bam (SRR8483305)
BCR492_cfDNA_treatment-day_28_rep-1 (SAMN10810786)	BCR492_cfDNA_treatment-day_28_rep-1 (SRX5287982)	BCR492_cfDNA_treatment-day_28_rep-1.sscs.tagswap.bam (SRR8483306)
BCR503_cfDNA_treatment-day_567_rep-1 (SAMN10810826)	BCR503_cfDNA_treatment-day_567_rep-1 (SRX5287984)	BCR503_cfDNA_treatment-day_567_rep-1.sscs.tagswap.bam (SRR8483304)
BCR503_cfDNA_treatment-day_203_rep-1 (SAMN10810825)	BCR503_cfDNA_treatment-day_203_rep-1 (SRX5287985)	BCR503_cfDNA_treatment-day_203_rep-1.sscs.tagswap.bam (SRR8483303)
BCR503_cfDNA_treatment-day_169_rep-1 (SAMN10810824)	BCR503_cfDNA_treatment-day_169_rep-1 (SRX5287986)	BCR503_cfDNA_treatment-day_169_rep-1.sscs.tagswap.bam (SRR8483302)
BCR503_cfDNA_treatment-day_525_rep-1 (SAMN10810823)	BCR503_cfDNA_treatment-day_525_rep-1 (SRX5287987)	BCR503_cfDNA_treatment-day_525_rep-1.sscs.tagswap.bam (SRR8483301)
BCR503_cfDNA_treatment-day_155_rep-1 (SAMN10810822)	BCR503_cfDNA_treatment-day_155_rep-1 (SRX5287988)	BCR503_cfDNA_treatment-day_155_rep-1.sscs.tagswap.bam (SRR8483300)
BCR503_cfDNA_treatment-day_105_rep-1 (SAMN10810821)	BCR503_cfDNA_treatment-day_105_rep-1 (SRX5287989)	BCR503_cfDNA_treatment-day_105_rep-1.sscs.tagswap.bam (SRR8483299)
BCR503_cfDNA_treatment-day_462_rep-1 (SAMN10810819)	BCR503_cfDNA_treatment-day_462_rep-1 (SRX5287991)	BCR503_cfDNA_treatment-day_462_rep-1.sscs.tagswap.bam (SRR8483297)
BCR503_cfDNA_treatment-day_484_rep-1 (SAMN10810820)	BCR503_cfDNA_treatment-day_484_rep-1 (SRX5287990)	BCR503_cfDNA_treatment-day_484_rep-1.sscs.tagswap.bam (SRR8483298)
BCR503_cfDNA_treatment-day_91_rep-1 (SAMN10810818)	BCR503_cfDNA_treatment-day_91_rep-1 (SRX5287992)	BCR503_cfDNA_treatment-day_91_rep-1.sscs.tagswap.bam (SRR8483296)
BCR503_cfDNA_treatment-day_48_rep-1 (SAMN10810817)	BCR503_cfDNA_treatment-day_48_rep-1 (SRX5287993)	BCR503_cfDNA_treatment-day_48_rep-1.sscs.tagswap.bam (SRR8483295)
BCR492_cfDNA_treatment-day_63_rep-1 (SAMN10810787)	BCR492_cfDNA_treatment-day_63_rep-1 (SRX5287994)	BCR492_cfDNA_treatment-day_63_rep-1.sscs.tagswap.bam (SRR8483294)
BCR492_cfDNA_treatment-day_77_rep-1 (SAMN10810788)	BCR492_cfDNA_treatment-day_77_rep-1 (SRX5287995)	BCR492_cfDNA_treatment-day_77_rep-1.sscs.tagswap.bam (SRR8483293)
BCR492_cfDNA_treatment-day_126_rep-1 (SAMN10810789)	BCR492_cfDNA_treatment-day_126_rep-1 (SRX5287996)	BCR492_cfDNA_treatment-day_126_rep-1.sscs.tagswap.bam (SRR8483292)
BCR492_cfDNA_treatment-day_112_rep-1 (SAMN10810790)	BCR492_cfDNA_treatment-day_112_rep-1 (SRX5287997)	BCR492_cfDNA_treatment-day_112_rep-1.sscs.tagswap.bam (SRR8483291)
BCR492_cfDNA_treatment-day_161_rep-1 (SAMN10810791)	BCR492_cfDNA_treatment-day_161_rep-1 (SRX5287998)	BCR492_cfDNA_treatment-day_161_rep-1.sscs.tagswap.bam (SRR8483290)
BCR492_cfDNA_treatment-day_197_rep-1 (SAMN10810792)	BCR492_cfDNA_treatment-day_197_rep-1 (SRX5287999)	BCR492_cfDNA_treatment-day_197_rep-1.sscs.tagswap.bam (SRR8483289)
BCR494_cfDNA_treatment-day_169_rep-1 (SAMN10810794)	BCR494_cfDNA_treatment-day_169_rep-1 (SRX5288001)	BCR494_cfDNA_treatment-day_169_rep-1.sscs.tagswap.bam (SRR8483287)
BCR494_cfDNA_treatment-day_0_rep-1 (SAMN10810793)	BCR494_cfDNA_treatment-day_0_rep-1 (SRX5288000)	BCR494_cfDNA_treatment-day_0_rep-1.sscs.tagswap.bam (SRR8483288)
BCR494_cfDNA_treatment-day_0_rep-2 (SAMN10810795)	BCR494_cfDNA_treatment-day_0_rep-2 (SRX5288002)	BCR494_cfDNA_treatment-day_0_rep-2.sscs.tagswap.bam (SRR8483286)
BCR494_cfDNA_treatment-day_20_rep-1 (SAMN10810796)	BCR494_cfDNA_treatment-day_20_rep-1 (SRX5288003)	BCR494_cfDNA_treatment-day_20_rep-1.sscs.tagswap.bam (SRR8483285)
BCR495_cfDNA_treatment-day_127_rep-1 (SAMN10810806)	BCR495_cfDNA_treatment-day_127_rep-1 (SRX5288004)	BCR495_cfDNA_treatment-day_127_rep-1.sscs.tagswap.bam (SRR8483284)
BCR495_cfDNA_treatment-day_109_rep-1 (SAMN10810805)	BCR495_cfDNA_treatment-day_109_rep-1 (SRX5288005)	BCR495_cfDNA_treatment-day_109_rep-1.sscs.tagswap.bam (SRR8483283)
BCR495_cfDNA_treatment-day_23_rep-1 (SAMN10810802)	BCR495_cfDNA_treatment-day_23_rep-1 (SRX5288006)	BCR495_cfDNA_treatment-day_23_rep-1.sscs.tagswap.bam (SRR8483282)
BCR495_cfDNA_treatment-day_71_rep-1 (SAMN10810804)	BCR495_cfDNA_treatment-day_71_rep-1 (SRX5288008)	BCR495_cfDNA_treatment-day_71_rep-1.sscs.tagswap.bam (SRR8483280)
BCR495_cfDNA_treatment-day_190_rep-1 (SAMN10810801)	BCR495_cfDNA_treatment-day_190_rep-1 (SRX5288007)	BCR495_cfDNA_treatment-day_190_rep-1.sscs.tagswap.bam (SRR8483281)
BCR495_cfDNA_treatment-day_0_rep-1 (SAMN10810803)	BCR495_cfDNA_treatment-day_0_rep-1 (SRX5288009)	BCR495_cfDNA_treatment-day_0_rep-1.sscs.tagswap.bam (SRR8483279)
BCR494_cfDNA_treatment-day_35_rep-1 (SAMN10810798)	BCR494_cfDNA_treatment-day_35_rep-1 (SRX5288010)	BCR494_cfDNA_treatment-day_35_rep-1.sscs.tagswap.bam (SRR8483278)
BCR494_cfDNA_treatment-day_386_rep-1 (SAMN10810797)	BCR494_cfDNA_treatment-day_386_rep-1 (SRX5288011)	BCR494_cfDNA_treatment-day_386_rep-1.sscs.tagswap.bam (SRR8483277)
BCR494_cfDNA_treatment-day_90_rep-1 (SAMN10810800)	BCR494_cfDNA_treatment-day_90_rep-1 (SRX5288012)	BCR494_cfDNA_treatment-day_90_rep-1.sscs.tagswap.bam (SRR8483276)
BCR494_cfDNA_treatment-day_77_rep-1 (SAMN10810799)	BCR494_cfDNA_treatment-day_77_rep-1 (SRX5288013)	BCR494_cfDNA_treatment-day_77_rep-1.sscs.tagswap.bam (SRR8483275)
TB39_Primary (SAMN10810734)	TB39_Primary (SRX5288015)	TB39_Primary.bam (SRR8483273)
TB39_Buffy (SAMN10810733)	TB39_Buffy (SRX5288014)	TB39_Buffy.bam (SRR8483274)
BCR503_Buffy (SAMN10810731)	BCR503_Buffy (SRX5288016)	BCR503_Buffy.bam (SRR8483272)
BCR503_Tumor (SAMN10810732)	BCR503_Tumor (SRX5288017)	BCR503_Tumor.bam (SRR8483271)
BCR495_Buffy (SAMN10810729)	BCR495_Buffy (SRX5288018)	BCR495_Buffy.bam (SRR8483270)
BCR495_Tumor (SAMN10810730)	BCR495_Tumor (SRX5288019)	BCR495_Tumor.bam (SRR8483269)
BCR494_Buffy (SAMN10810727)	BCR494_Buffy (SRX5288020)	BCR494_Buffy.bam (SRR8483268)
BCR494_Tumor (SAMN10810728)	BCR494_Tumor (SRX5288021)	BCR494_Tumor.bam (SRR8483267)
TB39_MET (SAMN10810735)	TB39_MET (SRX5288022)	TB39_MET.bam (SRR8483266)
TB39_cfDNA_treatment-day_560 (SAMN10810736)	TB39_cfDNA_treatment-day_560 (SRX5288023)	TB39_cfDNA_treatment-day_560.bam (SRR8483265)
BCR503_cfDNA_treatment-day_0_rep-1 (SAMN10810815)	BCR503_cfDNA_treatment-day_0_rep-1 (SRX5288024)	BCR503_cfDNA_treatment-day_0_rep-1.sscs.tagswap.bam (SRR8483264)
BCR503_cfDNA_treatment-day_70_rep-1 (SAMN10810816)	BCR503_cfDNA_treatment-day_70_rep-1 (SRX5288025)	BCR503_cfDNA_treatment-day_70_rep-1.sscs.tagswap.bam (SRR8483263)
BCR503_cfDNA_treatment-day_27_rep-1 (SAMN10810813)	BCR503_cfDNA_treatment-day_27_rep-1 (SRX5288026)	BCR503_cfDNA_treatment-day_27_rep-1.sscs.tagswap.bam (SRR8483262)
BCR503_cfDNA_treatment-day_337_rep-1 (SAMN10810814)	BCR503_cfDNA_treatment-day_337_rep-1 (SRX5288027)	BCR503_cfDNA_treatment-day_337_rep-1.sscs.tagswap.bam (SRR8483261)
BCR495_cfDNA_treatment-day_109_rep-2 (SAMN10810811)	BCR495_cfDNA_treatment-day_109_rep-2 (SRX5288028)	BCR495_cfDNA_treatment-day_109_rep-2.sscs.tagswap.bam (SRR8483260)
BCR495_cfDNA_treatment-day_127_rep-2 (SAMN10810812)	BCR495_cfDNA_treatment-day_127_rep-2 (SRX5288029)	BCR495_cfDNA_treatment-day_127_rep-2.sscs.tagswap.bam (SRR8483259)
BCR495_cfDNA_treatment-day_23_rep-2 (SAMN10810809)	BCR495_cfDNA_treatment-day_23_rep-2 (SRX5288030)	BCR495_cfDNA_treatment-day_23_rep-2.sscs.tagswap.bam (SRR8483258)
BCR495_cfDNA_treatment-day_71_rep-2 (SAMN10810810)	BCR495_cfDNA_treatment-day_71_rep-2 (SRX5288031)	BCR495_cfDNA_treatment-day_71_rep-2.sscs.tagswap.bam (SRR8483257)
BCR495_cfDNA_treatment-day_319_rep-1 (SAMN10810807)	BCR495_cfDNA_treatment-day_319_rep-1 (SRX5288032)	BCR495_cfDNA_treatment-day_319_rep-1.sscs.tagswap.bam (SRR8483256)
BCR495_cfDNA_treatment-day_430_rep-1 (SAMN10810808)	BCR495_cfDNA_treatment-day_430_rep-1 (SRX5288033)	BCR495_cfDNA_treatment-day_430_rep-1.sscs.tagswap.bam (SRR8483255)
TB52_cfDNA_treatment-day_21_rep-2 (SAMN10810853)	TB52_cfDNA_treatment-day_21_rep-2 (SRX5288034)	TB52_cfDNA_treatment-day_21_rep-2.sscs.tagswap.bam (SRR8483254)
TB52_cfDNA_treatment-day_10_rep-2 (SAMN10810854)	TB52_cfDNA_treatment-day_10_rep-2 (SRX5288035)	TB52_cfDNA_treatment-day_10_rep-2.sscs.tagswap.bam (SRR8483253)
TB52_cfDNA_treatment-day_163_rep-1 (SAMN10810851)	TB52_cfDNA_treatment-day_163_rep-1 (SRX5288036)	TB52_cfDNA_treatment-day_163_rep-1.sscs.tagswap.bam (SRR8483252)
TB52_cfDNA_treatment-day_282_rep-1 (SAMN10810852)	TB52_cfDNA_treatment-day_282_rep-1 (SRX5288037)	TB52_cfDNA_treatment-day_282_rep-1.sscs.tagswap.bam (SRR8483251)
TB52_cfDNA_treatment-day_43_rep-3 (SAMN10810849)	TB52_cfDNA_treatment-day_43_rep-3 (SRX5288038)	TB52_cfDNA_treatment-day_43_rep-3.sscs.tagswap.bam (SRR8483250)
TB52_cfDNA_treatment-day_84_rep-1 (SAMN10810850)	TB52_cfDNA_treatment-day_84_rep-1 (SRX5288039)	TB52_cfDNA_treatment-day_84_rep-1.sscs.tagswap.bam (SRR8483249)
TB52_cfDNA_treatment-day_43_rep-1 (SAMN10810847)	TB52_cfDNA_treatment-day_43_rep-1 (SRX5288040)	TB52_cfDNA_treatment-day_43_rep-1.sscs.tagswap.bam (SRR8483248)
TB52_cfDNA_treatment-day_43_rep-2 (SAMN10810848)	TB52_cfDNA_treatment-day_43_rep-2 (SRX5288041)	TB52_cfDNA_treatment-day_43_rep-2.sscs.tagswap.bam (SRR8483247)
TB52_cfDNA_treatment-day_14_rep-4 (SAMN10810855)	TB52_cfDNA_treatment-day_14_rep-4 (SRX5288042)	TB52_cfDNA_treatment-day_14_rep-4.sscs.tagswap.bam (SRR8483246)
TB52_cfDNA_treatment-day_43_rep-4 (SAMN10810856)	TB52_cfDNA_treatment-day_43_rep-4 (SRX5288043)	TB52_cfDNA_treatment-day_43_rep-4.sscs.tagswap.bam (SRR8483245)
BCR480_cfDNA_treatment-day-277_rep-1 (SAMN10810740)	BCR480_cfDNA_treatment-day-277_rep-1 (SRX5288044)	BCR480_cfDNA_treatment-day-277_rep-1.sscs.tagswap.bam (SRR8483244)
TB52_cfDNA_treatment-day_282 (SAMN10810739)	TB52_cfDNA_treatment-day_282 (SRX5288045)	TB52_cfDNA_treatment-day_282.bam (SRR8483243)
TB52_Tumor (SAMN10810738)	TB52_Tumor (SRX5288046)	TB52_Tumor.bam (SRR8483242)
TB52_Buffy (SAMN10810737)	TB52_Buffy (SRX5288047)	TB52_Buffy.bam (SRR8483241)
BCR480_cfDNA_treatment-day-42_rep-1 (SAMN10810744)	BCR480_cfDNA_treatment-day-42_rep-1 (SRX5288048)	BCR480_cfDNA_treatment-day-42_rep-1.sscs.tagswap.bam (SRR8483240)
BCR480_cfDNA_treatment-day-22_rep-1 (SAMN10810743)	BCR480_cfDNA_treatment-day-22_rep-1 (SRX5288049)	BCR480_cfDNA_treatment-day-22_rep-1.sscs.tagswap.bam (SRR8483239)
BCR480_cfDNA_treatment-day-0_rep-1 (SAMN10810742)	BCR480_cfDNA_treatment-day-0_rep-1 (SRX5288050)	BCR480_cfDNA_treatment-day-0_rep-1.sscs.tagswap.bam (SRR8483238)
BCR480_cfDNA_treatment-day-105_rep-1 (SAMN10810746)	BCR480_cfDNA_treatment-day-105_rep-1 (SRX5288052)	BCR480_cfDNA_treatment-day-105_rep-1.sscs.tagswap.bam (SRR8483236)
BCR480_cfDNA_treatment-day-347_rep-1 (SAMN10810741)	BCR480_cfDNA_treatment-day-347_rep-1 (SRX5288051)	BCR480_cfDNA_treatment-day-347_rep-1.sscs.tagswap.bam (SRR8483237)
BCR480_cfDNA_treatment-day-63_rep-1 (SAMN10810745)	BCR480_cfDNA_treatment-day-63_rep-1 (SRX5288053)	BCR480_cfDNA_treatment-day-63_rep-1.sscs.tagswap.bam (SRR8483235)
TB52_cfDNA_treatment-day_282_rep-2 (SAMN10810860)	TB52_cfDNA_treatment-day_282_rep-2 (SRX5288054)	TB52_cfDNA_treatment-day_282_rep-2.sscs.tagswap.bam (SRR8483234)
TB52_cfDNA_treatment-day_163_rep-3 (SAMN10810859)	TB52_cfDNA_treatment-day_163_rep-3 (SRX5288055)	TB52_cfDNA_treatment-day_163_rep-3.sscs.tagswap.bam (SRR8483233)
TB52_cfDNA_treatment-day_60_rep-2 (SAMN10810858)	TB52_cfDNA_treatment-day_60_rep-2 (SRX5288056)	TB52_cfDNA_treatment-day_60_rep-2.sscs.tagswap.bam (SRR8483232)
TB52_cfDNA_treatment-day_84_rep-3 (SAMN10810857)	TB52_cfDNA_treatment-day_84_rep-3 (SRX5288057)	TB52_cfDNA_treatment-day_84_rep-3.sscs.tagswap.bam (SRR8483231)
TB52_cfDNA_treatment-day_14_rep-3 (SAMN10810863)	TB52_cfDNA_treatment-day_14_rep-3 (SRX5288059)	TB52_cfDNA_treatment-day_14_rep-3.sscs.tagswap.bam (SRR8483229)
TB52_cfDNA_treatment-day_84_rep-2 (SAMN10810864)	TB52_cfDNA_treatment-day_84_rep-2 (SRX5288058)	TB52_cfDNA_treatment-day_84_rep-2.sscs.tagswap.bam (SRR8483230)
TB52_cfDNA_treatment-day_10_rep-3 (SAMN10810862)	TB52_cfDNA_treatment-day_10_rep-3 (SRX5288060)	TB52_cfDNA_treatment-day_10_rep-3.sscs.tagswap.bam (SRR8483228)
TB52_cfDNA_treatment-day_21_rep-3 (SAMN10810861)	TB52_cfDNA_treatment-day_21_rep-3 (SRX5288061)	TB52_cfDNA_treatment-day_21_rep-3.sscs.tagswap.bam (SRR8483227)
TB52_cfDNA_treatment-day_163_rep-2 (SAMN10810865)	TB52_cfDNA_treatment-day_163_rep-2 (SRX5288063)	TB52_cfDNA_treatment-day_163_rep-2.sscs.tagswap.bam (SRR8483225)
TB52_cfDNA_treatment-day_60_rep-1 (SAMN10810866)	TB52_cfDNA_treatment-day_60_rep-1 (SRX5288062)	TB52_cfDNA_treatment-day_60_rep-1.sscs.tagswap.bam (SRR8483226)
TB39_cfDNA_treatment-day_148_rep-2 (SAMN10810842)	TB39_cfDNA_treatment-day_148_rep-2 (SRX5288064)	TB39_cfDNA_treatment-day_148_rep-2.sscs.tagswap.bam (SRR8483224)
TB39_cfDNA_treatment-day_148_rep-1 (SAMN10810841)	TB39_cfDNA_treatment-day_148_rep-1 (SRX5288065)	TB39_cfDNA_treatment-day_148_rep-1.sscs.tagswap.bam (SRR8483223)
TB52_cfDNA_treatment-day_10_rep-1 (SAMN10810844)	TB52_cfDNA_treatment-day_10_rep-1 (SRX5288066)	TB52_cfDNA_treatment-day_10_rep-1.sscs.tagswap.bam (SRR8483222)
TB52_cfDNA_treatment-day_21_rep-1 (SAMN10810843)	TB52_cfDNA_treatment-day_21_rep-1 (SRX5288067)	TB52_cfDNA_treatment-day_21_rep-1.sscs.tagswap.bam (SRR8483221)
TB39_cfDNA_treatment-day_426_rep-2 (SAMN10810838)	TB39_cfDNA_treatment-day_426_rep-2 (SRX5288068)	TB39_cfDNA_treatment-day_426_rep-2.sscs.tagswap.bam (SRR8483220)
TB39_cfDNA_treatment-day_426_rep-1 (SAMN10810837)	TB39_cfDNA_treatment-day_426_rep-1 (SRX5288069)	TB39_cfDNA_treatment-day_426_rep-1.sscs.tagswap.bam (SRR8483219)
TB39_cfDNA_treatment-day_98_rep-2 (SAMN10810840)	TB39_cfDNA_treatment-day_98_rep-2 (SRX5288070)	TB39_cfDNA_treatment-day_98_rep-2.sscs.tagswap.bam (SRR8483218)
TB39_cfDNA_treatment-day_98_rep-1 (SAMN10810839)	TB39_cfDNA_treatment-day_98_rep-1 (SRX5288071)	TB39_cfDNA_treatment-day_98_rep-1.sscs.tagswap.bam (SRR8483217)
TB52_cfDNA_treatment-day_14_rep-2 (SAMN10810846)	TB52_cfDNA_treatment-day_14_rep-2 (SRX5288072)	TB52_cfDNA_treatment-day_14_rep-2.sscs.tagswap.bam (SRR8483216)
TB52_cfDNA_treatment-day_14_rep-1 (SAMN10810845)	TB52_cfDNA_treatment-day_14_rep-1 (SRX5288073)	TB52_cfDNA_treatment-day_14_rep-1.sscs.tagswap.bam (SRR8483215)
BCR486_cfDNA_treatment-day_70_rep-1 (SAMN10810755)	BCR486_cfDNA_treatment-day_70_rep-1 (SRX5288074)	BCR486_cfDNA_treatment-day_70_rep-1.sscs.tagswap.bam (SRR8483214)
BCR486_cfDNA_treatment-day_0_rep-1 (SAMN10810756)	BCR486_cfDNA_treatment-day_0_rep-1 (SRX5288075)	BCR486_cfDNA_treatment-day_0_rep-1.sscs.tagswap.bam (SRR8483213)
BCR481_cfDNA_treatment-day-41_rep-1 (SAMN10810751)	BCR481_cfDNA_treatment-day-41_rep-1 (SRX5288076)	BCR481_cfDNA_treatment-day-41_rep-1.sscs.tagswap.bam (SRR8483212)
BCR481_cfDNA_treatment-day-69_rep-1 (SAMN10810752)	BCR481_cfDNA_treatment-day-69_rep-1 (SRX5288077)	BCR481_cfDNA_treatment-day-69_rep-1.sscs.tagswap.bam (SRR8483211)
BCR486_cfDNA_treatment-day_10_rep-1 (SAMN10810753)	BCR486_cfDNA_treatment-day_10_rep-1 (SRX5288078)	BCR486_cfDNA_treatment-day_10_rep-1.sscs.tagswap.bam (SRR8483210)
BCR486_cfDNA_treatment-day_29_rep-1 (SAMN10810754)	BCR486_cfDNA_treatment-day_29_rep-1 (SRX5288079)	BCR486_cfDNA_treatment-day_29_rep-1.sscs.tagswap.bam (SRR8483209)
BCR480_cfDNA_treatment-day-81_rep-1 (SAMN10810747)	BCR480_cfDNA_treatment-day-81_rep-1 (SRX5288080)	BCR480_cfDNA_treatment-day-81_rep-1.sscs.tagswap.bam (SRR8483208)
BCR481_cfDNA_treatment-day-83_rep-1 (SAMN10810748)	BCR481_cfDNA_treatment-day-83_rep-1 (SRX5288081)	BCR481_cfDNA_treatment-day-83_rep-1.sscs.tagswap.bam (SRR8483207)
BCR481_cfDNA_treatment-day-126_rep-1 (SAMN10810749)	BCR481_cfDNA_treatment-day-126_rep-1 (SRX5288082)	BCR481_cfDNA_treatment-day-126_rep-1.sscs.tagswap.bam (SRR8483206)
BCR481_cfDNA_treatment-day-0_rep-1 (SAMN10810750)	BCR481_cfDNA_treatment-day-0_rep-1 (SRX5288083)	BCR481_cfDNA_treatment-day-0_rep-1.sscs.tagswap.bam (SRR8483205)
BCR503_cfDNA_treatment-day_252_rep-1 (SAMN10810827)	BCR503_cfDNA_treatment-day_252_rep-1 (SRX5288084)	BCR503_cfDNA_treatment-day_252_rep-1.sscs.tagswap.bam (SRR8483204)
TB39_cfDNA_treatment-day_210_rep-1 (SAMN10810828)	TB39_cfDNA_treatment-day_210_rep-1 (SRX5288085)	TB39_cfDNA_treatment-day_210_rep-1.sscs.tagswap.bam (SRR8483203)
TB39_cfDNA_treatment-day_210_rep-2 (SAMN10810829)	TB39_cfDNA_treatment-day_210_rep-2 (SRX5288086)	TB39_cfDNA_treatment-day_210_rep-2.sscs.tagswap.bam (SRR8483202)
TB39_cfDNA_treatment-day_560_rep-1 (SAMN10810830)	TB39_cfDNA_treatment-day_560_rep-1 (SRX5288087)	TB39_cfDNA_treatment-day_560_rep-1.sscs.tagswap.bam (SRR8483201)
TB39_cfDNA_treatment-day_0_rep-1 (SAMN10810831)	TB39_cfDNA_treatment-day_0_rep-1 (SRX5288088)	TB39_cfDNA_treatment-day_0_rep-1.sscs.tagswap.bam (SRR8483200)
TB39_cfDNA_treatment-day_0_rep-2 (SAMN10810832)	TB39_cfDNA_treatment-day_0_rep-2 (SRX5288089)	TB39_cfDNA_treatment-day_0_rep-2.sscs.tagswap.bam (SRR8483199)
TB39_cfDNA_treatment-day_28_rep-2 (SAMN10810834)	TB39_cfDNA_treatment-day_28_rep-2 (SRX5288091)	TB39_cfDNA_treatment-day_28_rep-2.sscs.tagswap.bam (SRR8483197)
TB39_cfDNA_treatment-day_28_rep-1 (SAMN10810833)	TB39_cfDNA_treatment-day_28_rep-1 (SRX5288090)	TB39_cfDNA_treatment-day_28_rep-1.sscs.tagswap.bam (SRR8483198)
TB39_cfDNA_treatment-day_56_rep-1 (SAMN10810835)	TB39_cfDNA_treatment-day_56_rep-1 (SRX5288092)	TB39_cfDNA_treatment-day_56_rep-1.sscs.tagswap.bam (SRR8483196)
TB39_cfDNA_treatment-day_56_rep-2 (SAMN10810836)	TB39_cfDNA_treatment-day_56_rep-2 (SRX5288093)	TB39_cfDNA_treatment-day_56_rep-2.sscs.tagswap.bam (SRR8483195)
BCR486_cfDNA_treatment-day_14_rep-2 (SAMN10810766)	BCR486_cfDNA_treatment-day_14_rep-2 (SRX5288094)	BCR486_cfDNA_treatment-day_14_rep-2.sscs.tagswap.bam (SRR8483194)
BCR486_cfDNA_treatment-day_70_rep-2 (SAMN10810765)	BCR486_cfDNA_treatment-day_70_rep-2 (SRX5288095)	BCR486_cfDNA_treatment-day_70_rep-2.sscs.tagswap.bam (SRR8483193)
BCR486_cfDNA_treatment-day_14_rep-1 (SAMN10810757)	BCR486_cfDNA_treatment-day_14_rep-1 (SRX5288097)	BCR486_cfDNA_treatment-day_14_rep-1.sscs.tagswap.bam (SRR8483191)
BCR486_cfDNA_treatment-day_43_rep-1 (SAMN10810758)	BCR486_cfDNA_treatment-day_43_rep-1 (SRX5288096)	BCR486_cfDNA_treatment-day_43_rep-1.sscs.tagswap.bam (SRR8483192)
BCR486_cfDNA_treatment-day_118_rep-1 (SAMN10810760)	BCR486_cfDNA_treatment-day_118_rep-1 (SRX5288098)	BCR486_cfDNA_treatment-day_118_rep-1.sscs.tagswap.bam (SRR8483190)
BCR486_cfDNA_treatment-day_84_rep-1 (SAMN10810759)	BCR486_cfDNA_treatment-day_84_rep-1 (SRX5288099)	BCR486_cfDNA_treatment-day_84_rep-1.sscs.tagswap.bam (SRR8483189)
BCR486_cfDNA_treatment-day_152_rep-1 (SAMN10810762)	BCR486_cfDNA_treatment-day_152_rep-1 (SRX5288100)	BCR486_cfDNA_treatment-day_152_rep-1.sscs.tagswap.bam (SRR8483188)
BCR486_cfDNA_treatment-day_99_rep-1 (SAMN10810761)	BCR486_cfDNA_treatment-day_99_rep-1 (SRX5288101)	BCR486_cfDNA_treatment-day_99_rep-1.sscs.tagswap.bam (SRR8483187)
BCR486_cfDNA_treatment-day_29_rep-2 (SAMN10810764)	BCR486_cfDNA_treatment-day_29_rep-2 (SRX5288102)	BCR486_cfDNA_treatment-day_29_rep-2.sscs.tagswap.bam (SRR8483186)
BCR486_cfDNA_treatment-day_252_rep-1 (SAMN10810763)	BCR486_cfDNA_treatment-day_252_rep-1 (SRX5288103)	BCR486_cfDNA_treatment-day_252_rep-1.sscs.tagswap.bam (SRR8483185)
